# Supplementary material for: Transcriptional profiles of non-neuronal and immune cells in mouse trigeminal ganglia
Source: Front Pain Res (Lausanne). 2023 Oct 31;4:1274811. doi: 10.3389/fpain.2023.1274811 (PMC10644122; doi:10.3389/fpain.2023.1274811)
Supplement: Supplementary file 1 [file Datasheet1.xlsx]

## Sheet: Sheet1
FeatureName	1-Neutrophil (Ly6G+)	2-SGC (Plp1+)	3-Schwann cells	4-Macrophages	5-Fibroblasts	8-Neutrophil/Monocytes (Ly6G-)	8-Neuron	9-Muscle	10-Endothelial
0610005C13Rik	0	0.00287401	0	0.00370351	0.00209176	0	0	0	0
0610009B22Rik	0.0137492	0.175315	0.164087	0.0703667	0.202901	0.0838889	0.368212	0.130639	0.177846
0610009O20Rik	0.00916614	0.0890945	0.0577342	0.0444421	0.0753033	0.0419444	0.0790355	0.130639	0.195631
0610010F05Rik	0.00183323	0.0589173	0.0698888	0.0537009	0.0502022	0.0309426	0.27151	0.0653193	0.0711385
0610010K14Rik	0.0229154	0.133642	0.161048	0.140733	0.192442	0.151963	0.0725267	0.0653193	0.124492
0610012G03Rik	0.064163	0.35063	0.297787	0.31665	0.280296	0.173966	0.385879	0.143702	0.266769
0610025J13Rik	0	0	0	0	0.00418352	0	0	0	0
0610030E20Rik	0.107244	0.0819094	0.118507	0.122216	0.0711198	0.148525	0.0344037	0.130639	0.177846
0610033M10Rik	0	0	0	0	0	0	0.000929829	0	0
0610037L13Rik	0.0458307	0.158071	0.121546	0.0944395	0.194534	0.0976411	0.181317	0.091447	0.0889232
0610038B21Rik	0	0.00143701	0.00303864	0	0.00209176	0.00137523	0	0.0261277	0
0610039K10Rik	0.00183323	0	0	0.00370351	0.00209176	0.00137523	0	0	0
0610040B10Rik	0.0183323	0.0129331	0.0273478	0.0277763	0.0209176	0.0165027	0.0148773	0	0
0610040F04Rik	0	0	0	0	0	0	0.00278949	0	0
0610040J01Rik	0	0.0459842	0	0.0685149	0.00836703	0.00618852	0.00929829	0	0
0610043K17Rik	0	0	0	0	0.0104588	0	0.00278949	0.0130639	0.0177846
0710001A04Rik	0	0	0	0	0.00209176	0	0	0	0
1010001B22Rik	0	0.0215551	0.00303864	0.00185175	0.0167341	0.00137523	0.00464915	0.0130639	0
1110002E22Rik	0	0	0	0	0	0	0	0.0130639	0
1110002J07Rik	0	0.00143701	0	0.00185175	0.00418352	0.000687614	0	0	0
1110002L01Rik	0.000916614	0.0143701	0.00911592	0.00925877	0.0167341	0.00756375	0.0353335	0.0130639	0
1110004E09Rik	0.00366646	0.13939	0.085082	0.014814	0.069028	0.0357559	0.148773	0.0653193	0.0533539
1110004F10Rik	0.0852451	0.752992	0.616844	0.435162	0.709106	0.327992	0.879618	0.705448	0.586893
1110006O24Rik	0.00274984	0.0100591	0.00303864	0.00185175	0.0146423	0.00481329	0.00278949	0.0130639	0
1110008F13Rik	0.823119	0.382244	0.294748	0.472197	0.355599	1.03005	0.27337	0.418043	0.355693
1110008L16Rik	0	0.0100591	0.0151932	0.0111105	0.00836703	0.012377	0.0158071	0	0.124492
1110008P14Rik	0.360229	0.310394	0.124584	0.0888842	0.179891	0.301175	0.943777	0.091447	0.266769
1110012L19Rik	0.0210821	0.0833464	0.203589	0.0296281	0.0857621	0.0330054	0.100422	0.16983	0.0533539
1110015O18Rik	0	0	0	0	0	0	0.000929829	0	0
1110017D15Rik	0	0.0114961	0	0	0	0	0.000929829	0	0
1110019B22Rik	0	0	0	0	0	0	0	0.0261277	0
1110019D14Rik	0.00458307	0.0330512	0.0212705	0.0185175	0.0230093	0.00687614	0.0223159	0.0261277	0
1110020A21Rik	0.00549968	0.00574803	0	0	0.00836703	0.00550091	0.00185966	0.0261277	0
1110028F18Rik	0	0.00143701	0	0	0	0	0.000929829	0	0
1110032A03Rik	0.0128326	0.13939	0.173203	0.0962912	0.117138	0.0336931	0.192475	0.104511	0.195631
1110032F04Rik	0	0	0	0	0.00418352	0.000687614	0.0901934	0	0
1110034G24Rik	0.0219987	0.0589173	0.0607728	0.0444421	0.0334681	0.0220036	0.0595091	0.0391916	0.320123
1110035H17Rik	0.00183323	0.0129331	0.0121546	0.014814	0.0104588	0.00618852	0.00185966	0.0261277	0
1110038F14Rik	0.0210821	0.262972	0.167125	0.140733	0.232185	0.110018	0.174808	0.274341	0.320123
1110046J04Rik	0	0.0273031	0.0546955	0.00370351	0.0397434	0.000687614	0.131106	0.0130639	0
1110051M20Rik	0	0.11065	0.100275	0.0185175	0.060661	0.0103142	0.238966	0.0261277	0.0177846
1110059E24Rik	0.00916614	0.129331	0.0638115	0.0333316	0.11923	0.0536339	0.104141	0.182894	0.0889232
1110059G10Rik	0.0348313	0.172441	0.075966	0.112957	0.104588	0.0852641	0.127387	0.16983	0.195631
1110065P20Rik	0.0348313	0.219862	0.212705	0.0518491	0.217543	0.0288798	0.365423	0.261277	0.124492
1190001M18Rik	0	0	0	0	0.00209176	0.000687614	0	0	0
1190002N15Rik	0.00824953	0.22561	0.100275	0.0499974	0.0836703	0.00893898	0.0669477	0.0522554	0.0177846
1190005I06Rik	0	0.0273031	0.0243091	0.00370351	0.00627528	0.00206284	0.0502108	0.0130639	0
1190007I07Rik	0.0128326	0.0804724	0.0607728	0.0759219	0.069028	0.110018	0.038123	0.0653193	0
1200007C13Rik	0.00733291	0	0	0.0240728	0.0271929	0	0	0.0391916	0
1300002E11Rik	0.00183323	0.116398	0.154971	0.0185175	0.0899456	0.00618852	0.0530003	0.0261277	0.213416
1300014J16Rik	0	0.00431102	0	0	0.00209176	0	0	0	0.0177846
1300017J02Rik	0	0	0.00303864	0	0.00418352	0.000687614	0	0	0
1500002C15Rik	0	0.00431102	0.0212705	0.0296281	0.00627528	0.000687614	0.00185966	0	0
1500009L16Rik	0	0.00718504	0	0.00370351	0.0418352	0.000687614	0.0743863	0.600937	0
1500011B03Rik	0.00549968	0.0502953	0.0668501	0.0425904	0.0439269	0.0116894	0.463985	0.0130639	0.0889232
1500011K16Rik	0.0064163	0.426791	0.285632	0.19999	0.240552	0.129271	0.463985	0.352724	0.177846
1500015A07Rik	0.0100828	0.0301772	0.0273478	0.0259246	0.0209176	0.0171903	0.0120878	0.0261277	0
1500015O10Rik	0.00183323	0.0100591	0.00303864	0.0111105	8.18087	0.00412568	0.00185966	0	0.0177846
1500035N22Rik	0	0	0	0	0.00209176	0	0	0.0130639	0
1520401A03Rik	0	0	0	0	0	0	0.00743863	0	0
1600002K03Rik	0.00458307	0.0445472	0.0455796	0.0962912	0.0481104	0.0295674	0.0678775	0.0261277	0.0177846
1600010M07Rik	0.160407	0	0.00303864	0.109254	0.00209176	0.0144399	0.000929829	0	0
1600012H06Rik	0.0274984	0.0431102	0.0334251	0.0537009	0.0857621	0.0336931	0.0678775	0.0522554	0.142277
1600014C10Rik	0.0779122	0.0201181	0.0151932	0.0666632	0.0313764	0.0653233	0.0781056	0.0391916	0.0177846
1600014C23Rik	0	0	0	0.00185175	0	0	0	0	0
1600020E01Rik	0.00916614	0.0589173	0.0577342	0.0481456	0.060661	0.0268169	0.0306844	0.0261277	0.0889232
1700001C19Rik	0	0	0	0	0	0	0	0	0.0177846
1700001J03Rik	0	0	0	0	0	0.000687614	0	0	0
1700001L05Rik	0.000916614	0.00431102	0	0.00185175	0.00209176	0	0.0660179	0	0.0177846
1700001L19Rik	0.00183323	0.00287401	0	0.00185175	0.00418352	0	0.0874039	0	0
1700001O22Rik	0	0.0129331	0.00303864	0	0	0	0.00185966	0.0130639	0
1700003E16Rik	0	0	0	0	0.00418352	0	0.00836846	0	0
1700003F12Rik	0	0.0129331	0	0.00740702	0	0	0.00464915	0	0
1700003I16Rik	0.000916614	0.00143701	0	0	0	0	0	0	0
1700006H21Rik	0	0.00143701	0	0	0	0	0	0	0
1700006J14Rik	0.011916	0	0	0.00370351	0.00209176	0.0130647	0	0	0
1700007G11Rik	0	0.00143701	0	0	0.00418352	0	0.0102281	0	0
1700007K13Rik	0	0.00287401	0	0	0.00209176	0	0.00185966	0.0130639	0
1700008B11Rik	0	0.00143701	0	0	0	0	0	0	0
1700008J07Rik	0.000916614	0.0273031	0.0121546	0.0111105	0.00627528	0.00481329	0.00464915	0.0130639	0.0177846
1700008O03Rik	0	0.00862204	0.00607728	0	0	0.00206284	0.000929829	0	0
1700010I14Rik	0.0064163	0.00431102	0.00303864	0	0	0.00756375	0.00278949	0	0
1700010K24Rik	0	0	0	0	0.00209176	0	0	0	0
1700011D18Rik	0.000916614	0.00143701	0	0	0	0	0.00185966	0	0
1700011I03Rik	0	0.00143701	0	0	0	0	0.00929829	0	0
1700011L22Rik	0.000916614	0	0.00607728	0	0	0	0.0874039	0	0
1700011M02Rik	0	0	0	0	0	0	0.000929829	0	0
1700012A03Rik	0	0	0	0	0.00209176	0	0	0	0
1700012B09Rik	0	0	0	0.00185175	0	0.00687614	0.000929829	0	0
1700012C14Rik	0	0.00431102	0.00303864	0	0.00836703	0	0	0	0
1700013D24Rik	0	0	0	0.00370351	0	0	0	0	0
1700013F07Rik	0	0	0	0	0	0	0.00278949	0	0
1700013H16Rik	0	0	0	0	0	0	0.00278949	0	0
1700014D04Rik	0	0	0	0.00185175	0	0	0	0	0
1700014L14Rik	0	0	0	0	0	0	0.000929829	0	0
1700015C15Rik	0	0	0	0	0	0	0.000929829	0	0
1700015F17Rik	0	0	0.00911592	0.00370351	0	0	0	0	0
1700016C15Rik	0	0	0	0	0	0	0.000929829	0	0
1700016D06Rik	0	0	0	0	0	0	0.000929829	0	0
1700016F12Rik	0	0.00143701	0	0	0	0	0	0	0
1700016G22Rik	0	0	0	0.00185175	0	0	0	0	0
1700017B05Rik	0.0540802	0.0387992	0.0182318	0.109254	0.0251011	0.0550091	0	0.0522554	0
1700017G19Rik	0	0	0	0	0.00209176	0	0	0	0
1700017M07Rik	0	0	0	0	0	0	0.000929829	0	0
1700018L02Rik	0	0.00143701	0.0121546	0	0.00836703	0.000687614	0	0	0.0177846
1700019A02Rik	0	0.00143701	0	0	0	0	0	0	0
1700019D03Rik	0.000916614	0.00862204	0	0	0.0125506	0.00137523	0.0697372	0	0
1700019J19Rik	0	0	0	0	0	0.00137523	0.000929829	0	0
1700019L13Rik	0.00458307	0.0114961	0.0151932	0.0166658	0.00627528	0.00206284	0	0	0.0177846
1700020D05Rik	0	0.00143701	0.00303864	0.00185175	0.00418352	0	0.00185966	0	0
1700020I14Rik	0.134742	0.405236	0.364637	0.225914	0.286571	0.180155	0.367283	0.470299	0.693601
1700020L24Rik	0.0962445	0	0.0121546	0.00185175	0	0.442136	0	0	0
1700020N01Rik	0	0	0	0.00185175	0	0	0	0	0
1700021F05Rik	0.00824953	0.102028	0.1337	0.0648114	0.0627528	0.030255	0.135755	0.182894	0.0177846
1700022I11Rik	0	0	0	0	0.00209176	0.00137523	0.000929829	0.0130639	0
1700022N22Rik	0	0	0	0.00740702	0	0	0	0	0
1700023F06Rik	0	0.0129331	0.00303864	0	0.0188258	0	0.168299	0	0
1700025D23Rik	0	0	0	0	0.00209176	0	0	0	0
1700025G04Rik	0.00274984	0.208366	0.121546	0.142585	0.0627528	0.0364435	0.283598	0.130639	0.106708
1700026J14Rik	0	0.00143701	0.00607728	0	0	0	0	0	0
1700027A07Rik	0	0	0	0	0	0.000687614	0	0	0
1700027H10Rik	0	0.00287401	0	0	0	0	0	0	0
1700028J19Rik	0	0.00143701	0.00303864	0.00185175	0	0.00137523	0.000929829	0	0
1700028K03Rik	0	0.00143701	0.00303864	0	0	0	0.000929829	0	0
1700029F12Rik	0	0	0	0	0	0	0.000929829	0	0
1700029I15Rik	0	0.00143701	0	0	0.00209176	0	0.00185966	0	0
1700029J03Rik	0	0	0	0	0	0	0.000929829	0	0
1700029J07Rik	0	0.0244291	0.0182318	0	0.0292846	0.000687614	0.00557897	0.0130639	0.0177846
1700030J22Rik	0.000916614	0.00431102	0.00607728	0.00555526	0.0104588	0	0.0130176	0.0261277	0
1700030K09Rik	0	0.0186811	0.0364637	0.0129623	0.0209176	0.00137523	0.0167369	0.0130639	0.0177846
1700034H15Rik	0	0	0	0	0	0.000687614	0	0	0
1700034I23Rik	0	0	0.00303864	0	0	0	0	0	0
1700034P13Rik	0.00183323	0.00143701	0	0	0	0	0.000929829	0	0
1700036A12Rik	0	0	0	0	0	0	0.000929829	0	0
1700037C18Rik	0.0183323	0.0229921	0.0121546	0.0259246	0.0167341	0.0144399	0.0204562	0	0.0177846
1700037H04Rik	0.0485805	0.0158071	0.0303864	0.0333316	0.0397434	0.116894	0.417493	0.0130639	0
1700039M15Rik	0.000916614	0	0	0	0	0.000687614	0	0	0
1700040D17Rik	0	0	0	0.00185175	0	0	0.00464915	0	0
1700040L08Rik	0.000916614	0	0	0.00185175	0	0.00137523	0	0	0
1700041G16Rik	0.00549968	0.00431102	0.00303864	0	0.00627528	0.00412568	0	0	0.0177846
1700041I07Rik	0	0	0	0.00925877	0	0	0	0	0
1700041M19Rik	0	0	0	0	0	0.000687614	0	0	0
1700047F07Rik	0.00366646	0	0	0	0	0.00962659	0	0	0
1700047G07Rik	0	0.00143701	0	0	0	0	0	0	0
1700047I17Rik2	0	0	0.00607728	0	0.00209176	0.00137523	0.000929829	0	0
1700047M11Rik	0.375812	0.0100591	0.0303864	0	0.0481104	0.0673861	0.00557897	0.0130639	0
1700048O20Rik	0	0.0100591	0	0	0.00418352	0	0.00464915	0	0.0177846
1700049J03Rik	0	0	0	0	0	0	0.000929829	0	0
1700052K11Rik	0.00183323	0.0129331	0.0212705	0.00740702	0.0167341	0.012377	0.0167369	0.0522554	0.0177846
1700054M17Rik	0	0	0	0.00555526	0	0	0	0	0
1700055D18Rik	0	0.00287401	0.00607728	0.00370351	0.00209176	0.00412568	0	0.0130639	0
1700056E22Rik	0	0.00718504	0	0.0129623	0.00418352	0.00825136	0.00185966	0	0
1700056N10Rik	0.00183323	0.00431102	0	0.00185175	0.00209176	0.00206284	0.00278949	0	0.0177846
1700058P15Rik	0.00366646	0	0	0	0	0.00206284	0	0	0
1700060C20Rik	0	0	0	0	0.00209176	0	0	0	0
1700061E17Rik	0.00183323	0	0	0	0	0	0	0	0
1700061E18Rik	0	0	0	0.00185175	0	0	0	0	0
1700061G19Rik	0.0100828	0	0	0	0	0.00206284	0	0	0
1700063D05Rik	0	0.00143701	0.00303864	0	0	0	0	0	0
1700064H15Rik	0	0.00143701	0	0.00185175	0	0.000687614	0	0	0
1700064M15Rik	0	0	0	0.00740702	0.00209176	0	0.00185966	0	0
1700065D16Rik	0	0	0	0.00925877	0.00209176	0	0	0	0
1700066B17Rik	0	0.00862204	0	0	0	0	0	0	0
1700066B19Rik	0.00183323	0.00143701	0.00303864	0.00925877	0.00209176	0.00275045	0.000929829	0	0
1700066M21Rik	0.00274984	0.0114961	0.0121546	0.0166658	0.00836703	0.0275045	0.0418423	0.0130639	0
1700067K01Rik	0	0.00143701	0	0	0	0	0	0	0
1700069B07Rik	0	0	0	0	0	0	0.000929829	0	0
1700071M16Rik	0.00274984	0	0	0	0	0	0	0	0
1700081B01Rik	0	0	0	0	0	0	0.000929829	0	0
1700084E18Rik	0.00183323	0.00431102	0	0.00370351	0.00418352	0.00206284	0.000929829	0	0.0177846
1700086O06Rik	0	0.0129331	0	0.00370351	0.0125506	0.00618852	0.0595091	0.0261277	0.0355693
1700086P04Rik	0.00183323	0	0	0.00555526	0	0	0.00185966	0	0
1700088E04Rik	0	0.0474212	0.0273478	0.00555526	0.0125506	0.000687614	0.00836846	0	0
1700093K21Rik	0	0	0	0	0	0	0.000929829	0	0
1700095J03Rik	0	0	0	0	0	0	0.000929829	0	0
1700096K18Rik	0.0348313	0.0675393	0.0790047	0.0388868	0.0230093	0.0226912	0.00743863	0.0653193	0.0711385
1700097N02Rik	0.0064163	0	0	0	0	0.0632604	0	0	0
1700099I09Rik	0	0	0	0.00370351	0	0	0	0	0
1700102H20Rik	0.000916614	0.00431102	0	0.00185175	0	0.00756375	0	0	0
1700102P08Rik	0	0	0	0	0	0.000687614	0.00185966	0	0
1700104B16Rik	0	0	0	0	0	0	0.000929829	0	0
1700105P06Rik	0	0.00143701	0	0.00185175	0.00418352	0.000687614	0	0	0.0177846
1700109H08Rik	0.000916614	0.00574803	0.00303864	0.00185175	0.00836703	0.00206284	0.00185966	0.0130639	0
1700110K17Rik	0	0	0	0.00185175	0	0	0	0	0
1700112D23Rik	0	0.00718504	0.0151932	0.00185175	0	0	0.00278949	0	0
1700112H15Rik	0	0	0	0.00185175	0	0	0	0	0
1700112J16Rik	0	0.00143701	0.00303864	0	0	0.000687614	0.000929829	0	0
1700113A16Rik	0.00366646	0.0373622	0.0273478	0.0185175	0.0251011	0.0116894	0.00929829	0.0130639	0.0355693
1700113H08Rik	0	0	0.0212705	0	0	0	0	0	0
1700120K04Rik	0	0.00143701	0	0	0	0	0	0	0
1700121L03Rik	0	0	0	0	0	0	0.000929829	0	0
1700123J17Rik	0	0	0	0	0	0	0.0223159	0	0
1700123O20Rik	0.092578	0.145138	0.0790047	0.103698	0.129689	0.211097	0.154352	0.091447	0.160062
1700124L16Rik	0.000916614	0	0	0	0	0.000687614	0.00278949	0	0
1700125H20Rik	0	0	0	0	0.00209176	0	0.00185966	0	0
1700126G02Rik	0	0	0	0.00185175	0	0	0	0	0
1810006J02Rik	0.0064163	0	0	0.00185175	0	0.00275045	0	0	0.0177846
1810008I18Rik	0	0	0	0	0	0.00618852	0	0	0
1810009A15Rik	0.0164991	0.0273031	0.0212705	0.0240728	0.0209176	0.030255	0.0195264	0.0130639	0.0533539
1810010D01Rik	0	0	0	0	0	0	0.000929829	0	0
1810010H24Rik	0	0.0502953	0.00911592	0.00185175	0.0292846	0	0.0278949	0	0
1810011H11Rik	0.00183323	0	0	0.0851807	0	0.0440073	0.0102281	0	0
1810012K08Rik	0	0	0	0	0	0	0.000929829	0	0
1810012K16Rik	0	0.00143701	0	0	0.00209176	0.00137523	0	0	0
1810013L24Rik	0.0705793	0.0876574	0.0881206	0.0722184	0.0857621	0.0474453	0.171089	0.143702	0.106708
1810019N24Rik	0	0	0	0.00370351	0.00209176	0.000687614	0.000929829	0	0
1810021B22Rik	0.0366646	0.00718504	0.00607728	0.00555526	0.0125506	0.0378187	0.00185966	0.0130639	0
1810022K09Rik	0.0302483	0.333386	0.264362	0.227766	0.288663	0.206284	0.353335	0.287405	0.284554
1810024B03Rik	0.00458307	0.0344882	0.0243091	0.0314798	0.0313764	0.017878	0.00371932	0.0391916	0.0177846
1810030O07Rik	0.0302483	0.112087	0.0607728	0.090736	0.10668	0.0550091	0.0883338	0.0653193	0.0711385
1810032O08Rik	0.000916614	0.0229921	0.0273478	0.0259246	0.0376517	0.0295674	0.0120878	0.0783831	0
1810034E14Rik	0.00183323	0.00431102	0.00911592	0.00555526	0	0.00275045	0.00185966	0.0391916	0.0177846
1810037I17Rik	0.86345	1.5649	1.99335	0.618486	0.978943	1.8098	0.641582	0.862215	1.47612
1810041H14Rik	0.00274984	0.00143701	0	0.00555526	0.00209176	0.00137523	0	0	0
1810041L15Rik	0	0.00287401	0	0	0.0167341	0	0.129246	0	0
1810043G02Rik	0.00824953	0.0747244	0.0577342	0.0222211	0.069028	0.012377	0.156211	0.0522554	0
1810044D09Rik	0.00549968	0.00574803	0.00911592	0.0222211	0.0104588	0.0137523	0.0148773	0.0130639	0
1810055G02Rik	0.0293317	0.0359252	0.0182318	0.00740702	0.11923	0.0378187	0.0223159	0.0130639	0
1810058I24Rik	0.575634	0.339134	0.689772	0.344426	0.449728	0.526024	0.901934	0.313533	0.409046
1810062G17Rik	0	0.00431102	0.00303864	0.00185175	0.0104588	0	0.00464915	0	0
1810062O18Rik	0.00183323	0.00718504	0.00911592	0.00370351	0.00418352	0.00137523	0.00185966	0	0
1810065E05Rik	0	0	0	0	0	0	0.000929829	0	0
2010003K11Rik	0	0	0	0	0	0	0.000929829	0	0
2010005H15Rik	0.00274984	0	0	0	0	0	0.00185966	0	0.0533539
2010007H06Rik	0	0	0	0	0.0104588	0	0	0.0261277	0
2010013B24Rik	0.00183323	0	0	0.00370351	0	0	0	0	0
2010015M23Rik	0.000916614	0.00718504	0.00303864	0.00185175	0.00209176	0.012377	0.0102281	0	0
2010106C02Rik	0	0	0	0	0	0	0.000929829	0	0
2010107E04Rik	0.571967	1.65543	1.37043	1.14809	0.974759	1.1215	2.73463	1.5546	0.640247
2010109A12Rik	0.00549968	0.00431102	0.00607728	0.00370351	0.00209176	0.00618852	0.00371932	0.0130639	0.0355693
2010109I03Rik	0	0	0.00303864	0	0	0.000687614	0	0	0
2010110E17Rik	0.000916614	0	0	0	0	0	0	0	0
2010110K18Rik	0.000916614	0	0	0	0	0.00825136	0	0	0
2010111I01Rik	0.00549968	0.780295	0.78397	0.0277763	0.213359	0.051571	0.456546	1.0843	0.302339
2010300C02Rik	0	0	0	0.00185175	0.00209176	0.000687614	0.00185966	0	0
2010300F17Rik	0	0	0	0	0.00209176	0	0	0	0
2010308F09Rik	0	0.00143701	0	0	0	0	0.000929829	0	0
2010315B03Rik	0.00458307	0.0273031	0.00911592	0.0296281	0.0376517	0.00550091	0.0409125	0.0783831	0.0355693
2010320M18Rik	0.00274984	0.0833464	0.0729274	0.0240728	0.0669363	0.0130647	0.0604389	0.0261277	0.0177846
2200002D01Rik	0	0.00143701	0.0121546	0.00555526	0.0188258	0	0	0.418043	0.0533539
2210008F06Rik	0	0.00143701	0.00911592	0	0.00209176	0	0.00557897	0	0
2210010C04Rik	0	0	0	0	0	0.000687614	0	0	0
2210011C24Rik	0	0	0.00607728	0.00555526	0.00209176	0	0.0065088	0	0
2210016F16Rik	0.0109994	0.122146	0.0941979	0.144437	0.131781	0.0625728	0.0715968	0.130639	0.0711385
2210016L21Rik	0.0219987	0.242854	0.212705	0.0925877	0.209176	0.0591348	0.634143	0.156766	0.2312
2210039B01Rik	0	0	0	0	0.0104588	0	0.0111579	0	0
2210406O10Rik	0	0	0	0.00370351	0.00418352	0.000687614	0.0185966	0	0
2210408I21Rik	0	0.0344882	0.0182318	0.0111105	0.0397434	0.00481329	0.0474213	0.0391916	0.0177846
2210417A02Rik	0.000916614	0	0	0	0	0	0	0	0
2210418O10Rik	0	0.00143701	0	0	0.00209176	0	0	0	0
2300009A05Rik	0.0146658	0.113524	0.11243	0.0592562	0.11923	0.0632604	0.0567196	0.091447	0.0711385
2310001H17Rik	0.667295	0	0.0364637	0.0999948	0.0271929	0.160214	0.00836846	0.0130639	0.0711385
2310001K24Rik	0	0	0	0	0	0.000687614	0	0	0
2310009B15Rik	0.0164991	0.0819094	0.0212705	0.0796255	0.0962209	0.0632604	0.126457	0.0391916	0.0355693
2310011J03Rik	0.052247	0.21124	0.185357	0.142585	0.131781	0.109331	0.189685	0.104511	0.0711385
2310015D24Rik	0	0	0	0	0	0	0	0.0130639	0
2310016G11Rik	0	0	0.00607728	0	0	0	0.000929829	0	0
2310022A10Rik	0.00733291	0.0373622	0.0303864	0.0388868	0.0167341	0.0226912	0.0223159	0.0522554	0.0177846
2310022B05Rik	0.00549968	0.541752	0.103314	0.0333316	0.115047	0.00687614	0.0223159	0.352724	0.0889232
2310026L22Rik	0	0	0	0	0	0.00137523	0	0	0
2310030G06Rik	0	0.00718504	0.0243091	0	0.0146423	0	0	0.0130639	0
2310031A07Rik	0	0.00143701	0	0	0	0	0	0	0
2310033P09Rik	0.0320815	0.15376	0.130662	0.0740702	0.0941291	0.102454	0.11065	0.0783831	0.177846
2310034G01Rik	0.000916614	0.0186811	0.0121546	0	0.00418352	0.00550091	0.00278949	0	0.0177846
2310035C23Rik	0.0439975	0.0977165	0.0607728	0.14814	0.0920374	0.0666985	0.183176	0.130639	0.177846
2310039H08Rik	0.0174157	0.126457	0.130662	0.0555526	0.15479	0.0735746	0.0316142	0.117575	0.0711385
2310039L15Rik	0	0	0	0	0	0	0	0.0130639	0
2310040G07Rik	0	0.00287401	0	0	0.00836703	0	0.000929829	0.0653193	0
2310040G24Rik	0.00458307	0.00143701	0	0.0611079	0.0334681	0.0220036	0.00929829	0	0.0355693
2310043M15Rik	0	0	0	0	0	0.000687614	0.00929829	0	0
2310043O21Rik	0	0	0.00303864	0	0	0	0	0	0
2310044K18Rik	0	0.00143701	0	0	0	0	0	0	0
2310047D07Rik	0.00274984	0.00143701	0.00303864	0.00370351	0	0.00137523	0.000929829	0	0
2310057M21Rik	0.00549968	0.0416732	0.0546955	0.0314798	0.0418352	0.0226912	0.10879	0.0391916	0.0355693
2310061I04Rik	0.0137492	0.0445472	0.0455796	0.0129623	0.0648445	0.0309426	0.197124	0.0653193	0.0355693
2310067P03Rik	0.000916614	0	0	0.00370351	0	0	0	0	0
2310068J16Rik	0	0.00574803	0.0121546	0.00370351	0.0125506	0.00412568	0.00464915	0.0391916	0
2310069B03Rik	0	0	0	0	0	0	0.000929829	0	0
2310074N15Rik	0	0.00862204	0	0	0.00627528	0.000687614	0.00371932	0.0130639	0
2310075C17Rik	0	0	0	0	0	0.00343807	0	0	0
2410002F23Rik	0.00274984	0.0890945	0.0577342	0.0351833	0.0753033	0.0309426	0.0697372	0.0261277	0.0177846
2410004B18Rik	0.0412476	0.15376	0.206628	0.0722184	0.104588	0.0666985	0.171089	0.091447	0.195631
2410004I01Rik	0	0	0	0	0.00209176	0	0.000929829	0	0
2410004P03Rik	0.000916614	0	0	0	0	0.000687614	0.00278949	0	0
2410015M20Rik	0.118243	0.656712	0.467951	0.412941	0.591968	0.399503	0.495599	0.431107	0.320123
2410018L13Rik	0	0.00143701	0	0	0.00418352	0.000687614	0.0130176	0	0
2410080I02Rik	0	0.0273031	0.0820433	0.0129623	0.0167341	0.00275045	0.0065088	0.0522554	0.0177846
2410089E03Rik	0.00824953	0.0991535	0.0972365	0.0518491	0.10668	0.0144399	0.148773	0.117575	0.0889232
2410131K14Rik	0.0229154	0.0129331	0.0151932	0.0185175	0.0334681	0.00893898	0.032544	0.0783831	0.0533539
2510002D24Rik	0.0146658	0.0474212	0.0395023	0.0444421	0.0773951	0.0474453	0.0799653	0.0391916	0.124492
2510009E07Rik	0.00274984	0.0847834	0.0638115	0.0722184	0.138056	0.00137523	0.455616	0.104511	0.337908
2510017J16Rik	0.000916614	0.00862204	0	0.00185175	0.00209176	0.00206284	0	0	0
2510039O18Rik	0.0687461	0.0416732	0.0790047	0.0796255	0.0648445	0.0873269	0.0688074	0.130639	0.0533539
2510046G10Rik	0.00458307	0.0143701	0.0364637	0.014814	0.00627528	0.0137523	0.00557897	0.0653193	0.0177846
2600006K01Rik	0	0.00431102	0	0.00370351	0.0188258	0.00275045	0.000929829	0.0130639	0
2610001J05Rik	0.0549968	0.327638	0.352482	0.25369	0.292846	0.118957	0.343107	0.235149	0.320123
2610002M06Rik	0.0439975	0.0416732	0.0364637	0.0537009	0.0397434	0.0852641	0.120878	0.0522554	0.195631
2610008E11Rik	0.00458307	0.0732874	0.0698888	0.0370351	0.0543857	0.00618852	0.0316142	0.091447	0.106708
2610020C07Rik	0.000916614	0.0129331	0.0121546	0.00370351	0.0251011	0.0316302	0.0065088	0.0130639	0
2610021A01Rik	0	0.0387992	0.0334251	0.0240728	0.0188258	0.00687614	0.0130176	0.0130639	0.0355693
2610035D17Rik	0.0100828	0.0876574	0.085082	0.00555526	0.0564775	0.00206284	0.065088	0.0522554	0.0889232
2610037D02Rik	0.0485805	0.0502953	0.0638115	0.0388868	0.0439269	0.0364435	0.0399827	0.0391916	0.0533539
2610044O15Rik8	0.0100828	0.0574803	0.0364637	0.0240728	0.0439269	0.0171903	0.0502108	0.0653193	0.0177846
2610206C17Rik	0	0.00143701	0	0	0	0.000687614	0.00185966	0	0
2610300M13Rik	0.000916614	0.0114961	0	0	0	0	0	0	0
2610301B20Rik	0.00183323	0.107776	0.0607728	0.0166658	0.0648445	0.0199408	0.076246	0.0261277	0.0889232
2610318N02Rik	0	0	0	0.00185175	0	0.00962659	0	0	0
2610507B11Rik	0.0219987	0.238543	0.203589	0.294429	0.181983	0.0811384	0.203633	0.248213	0.248985
2610524H06Rik	0.00366646	0.0488582	0.0273478	0.0444421	0.0920374	0.0343807	0.134825	0.0391916	0.0533539
2610528A11Rik	0	0	0	0.00740702	0	0.000687614	0	0	0
2700012I20Rik	0.00274984	0.00431102	0.00911592	0.00740702	0.00418352	0.00550091	0.00371932	0.0130639	0
2700016F22Rik	0.000916614	0.0229921	0.0212705	0.0259246	0.0146423	0.00962659	0.00278949	0.0522554	0
2700033N17Rik	0	0	0	0	0.00209176	0	0.00743863	0	0.0355693
2700038G22Rik	0	0.0114961	0.0121546	0.0111105	0.0251011	0.00825136	0.00464915	0.0261277	0.0177846
2700046A07Rik	0	0	0	0	0.00418352	0	0	0.0522554	0.177846
2700046G09Rik	0	0.0186811	0.0303864	0.00740702	0.0355599	0.00206284	0.0158071	0	0
2700049A03Rik	0.00824953	0.0258661	0.0516569	0.0111105	0.0355599	0.0316302	0.00929829	0.0391916	0.0533539
2700062C07Rik	0.00458307	0.0474212	0.0577342	0.0481456	0.0836703	0.0261293	0.0548599	0.0783831	0.0533539
2700069I18Rik	0	0.00431102	0	0	0.00418352	0.000687614	0.000929829	0	0
2700081O15Rik	0	0.0934055	0.042541	0.00925877	0.123414	0	0.0771758	0.0261277	0.0711385
2700097O09Rik	0.00183323	0.0344882	0.042541	0.0166658	0.0564775	0.0137523	0.038123	0.0391916	0.0889232
2810001G20Rik	0.0229154	0.0747244	0.042541	0.0333316	0.0585692	0.0261293	0.0734565	0.104511	0.142277
2810004N23Rik	0.0210821	0.301772	0.212705	0.116661	0.148515	0.155401	0.153422	0.143702	0.213416
2810006K23Rik	0.00183323	0.0847834	0.0607728	0.0444421	0.0564775	0.0405692	0.0427721	0.0522554	0.0889232
2810021J22Rik	0.00274984	0.0114961	0.0151932	0.00370351	0.0104588	0.00275045	0.00464915	0.0130639	0
2810032G03Rik	0.000916614	0.00431102	0.00303864	0	0.0104588	0	0.0297545	0	0
2810049E08Rik	0	0	0.00303864	0	0	0	0	0	0
2810402E24Rik	0.0229154	0.0186811	0.0273478	0.0351833	0.0376517	0.021316	0.00836846	0.0261277	0.0177846
2810403A07Rik	0.250236	0.0991535	0.0972365	0.0759219	0.0878539	0.105205	0.0567196	0.0653193	0.0889232
2810405F17Rik	0	0.0172441	0.0151932	0.0203693	0.00627528	0.00275045	0.00743863	0.0261277	0.0177846
2810408A11Rik	0.000916614	0.00862204	0.00607728	0	0.00418352	0.00275045	0.00185966	0	0
2810414N06Rik	0	0.00718504	0.00303864	0.00185175	0.00418352	0.00137523	0.00185966	0	0
2810429I04Rik	0	0.00574803	0.00911592	0.0166658	0	0	0.00278949	0	0.0177846
2810433D01Rik	0	0.00287401	0	0	0.0753033	0	0	0	0
2810442N19Rik	0.00458307	0	0	0.00370351	0.00209176	0.00206284	0	0	0
2810454H06Rik	0.00824953	0.0129331	0.0486183	0.014814	0.0167341	0.017878	0	0.0391916	0
2810455O05Rik	0	0	0.00303864	0	0	0.00618852	0.00743863	0	0
2810457G06Rik	0	0.0129331	0.00607728	0.014814	0.0167341	0	0	0.0261277	0
2810459M11Rik	0	0	0	0	0	0	0.00185966	0	0
2810474O19Rik	0.797454	0.146575	0.233975	0.279615	0.278204	0.159526	0.0604389	0.313533	0.248985
2900009J06Rik	0	0.0158071	0.00911592	0	0.0271929	0.000687614	0.0120878	0.0130639	0.0355693
2900011O08Rik	0	0.0114961	0.00303864	0.00185175	0.00209176	0.000687614	0.254773	0	0
2900026A02Rik	0.00183323	0.0129331	0.0212705	0.00555526	0.0460187	0	0.117158	0.862215	0.409046
2900045O20Rik	0	0	0	0	0	0	0.0167369	0	0
2900052N01Rik	0.00458307	0.638031	0.00303864	0	0.0125506	0	0.00371932	0	0
2900055J20Rik	0	0	0.00303864	0	0	0	0.16086	0	0
2900060B14Rik	0.0265818	0.0287401	0.042541	0.0629597	0.0230093	0.0343807	0.00836846	0.0130639	0.0889232
2900072N19Rik	0	0	0	0	0	0.000687614	0.000929829	0	0
2900076A07Rik	0.00549968	0.0431102	0.0243091	0.0185175	0.0481104	0.00550091	0.0260352	0.0261277	0
2900079G21Rik	0	0	0	0	0	0	0.038123	0	0
2900089D17Rik	0	0.0100591	0.0455796	0.0111105	0.0146423	0	0.00278949	0.0261277	0
2900093K20Rik	0.0174157	0.0474212	0.0395023	0.0351833	0.0292846	0.0226912	0.0260352	0.0391916	0.0355693
2900097C17Rik	0.064163	0.502953	0.255246	0.175917	0.545949	0.0935154	1.41055	0.483363	0.266769
3010003L21Rik	0.000916614	0.00287401	0.00303864	0.00555526	0	0.0158151	0.0158071	0	0.0355693
3100002H09Rik	0	0.00862204	0	0	0	0	0	0	0
3110001I22Rik	0.00733291	0.00287401	0.00607728	0.00555526	0.00627528	0.0151275	0.00464915	0.0130639	0.0177846
3110002H16Rik	0.103577	0.0201181	0.0303864	0.0425904	0.0251011	0.051571	0.0697372	0.0130639	0.0177846
3110009E18Rik	0.00183323	0.0589173	0.0455796	0.0314798	0.0397434	0.0185656	0.0297545	0	0.0355693
3110015C05Rik	0	0	0	0	0	0	0.000929829	0	0
3110021N24Rik	0	0.0301772	0.0273478	0.00925877	0.0271929	0.000687614	0.0148773	0.0130639	0.0355693
3110040N11Rik	0.0100828	0.0215551	0.00911592	0.0333316	0.060661	0.0385064	0.0622986	0.0130639	0.0177846
3110043O21Rik	0.00366646	0.0172441	0.0334251	0.0703667	0.0188258	0.00412568	0.128316	0.091447	0.0533539
3110045C21Rik	0.00183323	0.00431102	0.00607728	0	0.00418352	0.00343807	0.0111579	0	0
3110062M04Rik	0.0540802	0.0402362	0.0364637	0.0481456	0.060661	0.039194	0.032544	0.0783831	0.0355693
3110070M22Rik	0	0	0.00607728	0	0.00418352	0	0	0	0
3110079O15Rik	0.000916614	0	0	0	0	0	0	0	0
3110082I17Rik	0.000916614	0.0273031	0.0151932	0.0240728	0.0355599	0.0323178	0.0195264	0.0391916	0.0177846
3110082J24Rik	0	0.00143701	0	0	0	0	0	0	0
3222401L13Rik	0	0.0560433	0.0638115	0.0407386	0.0564775	0.00275045	0	0.16983	0.177846
3300002I08Rik	0.000916614	0.0201181	0	0.00370351	0.00836703	0	0.0111579	0	0
3300005D01Rik	0	0	0	0	0	0.00206284	0	0	0
3425401B19Rik	0	0	0	0	0.00836703	0	0.0213861	0.0130639	0
3632451O06Rik	0.00458307	0.00287401	0.00303864	0.00185175	0.00627528	0	0.283598	0	0
3830403N18Rik	0	0	0	0.00740702	0.052294	0	0	0.0130639	0.0355693
3830406C13Rik	0.0210821	0.162382	0.151932	0.122216	0.163157	0.0501958	0.21851	0.235149	0.160062
3830432H09Rik	0	0	0	0	0.00209176	0	0	0	0
3930402G23Rik	0	0	0	0.00185175	0.0104588	0	0	0.0130639	0
4430402I18Rik	0.00366646	0.0158071	0.00303864	0.00185175	0	0.000687614	0.00278949	0	0.0177846
4631405J19Rik	0	0	0	0	0	0	0	0.130639	0
4632404H12Rik	0	0.0201181	0.0243091	0.0240728	0.00627528	0.00618852	0.0111579	0.0130639	0.0711385
4632411P08Rik	0	0.00143701	0.00303864	0	0	0	0.00185966	0	0
4632415L05Rik	0.000916614	0.142264	0.0790047	0.0333316	0.108771	0.0110018	0.0409125	0.0783831	0.0711385
4632428C04Rik	0	0.00287401	0.00607728	0	0.00627528	0	0.0334738	0.0130639	0
4731419I09Rik	0	0	0	0	0	0	0.000929829	0	0
4732414G09Rik	0	0.00287401	0.00303864	0	0.00418352	0	0.00278949	0	0
4732419C18Rik	0	0.00143701	0.0151932	0.00185175	0.00209176	0	0.000929829	0	0
4732440D04Rik	0.0293317	0.0359252	0.00303864	0.014814	0.0439269	0.0171903	0.0223159	0	0.0533539
4732465J04Rik	0.0467473	0	0.00303864	0.00185175	0	0.00618852	0	0.0261277	0
4732471J01Rik	0.000916614	0.00862204	0	0.00925877	0.00627528	0.00137523	0.00836846	0	0.0355693
4732491K20Rik	0	0.0301772	0.0121546	0.00370351	0.0188258	0	0.0278949	0	0
4732496C06Rik	0.0100828	0.00287401	0	0.00370351	0	0.00275045	0.00185966	0	0
4831440D22Rik	0.000916614	0.00143701	0.00911592	0	0.00209176	0.00206284	0.00185966	0	0
4831440E17Rik	0.000916614	0.00287401	0	0.00370351	0.00836703	0.00137523	0.00464915	0	0
4833403J16Rik	0	0	0	0.00185175	0	0	0	0	0.142277
4833407H14Rik	0.140242	0	0.00607728	0.0166658	0	0.00962659	0	0	0
4833412C05Rik	0	0.00143701	0	0	0	0	0.00371932	0	0
4833413G10Rik	0.000916614	0.0114961	0.00303864	0.00185175	0.00836703	0	0	0	0
4833418N02Rik	0.00916614	0.0114961	0.00607728	0.0166658	0.00418352	0.0103142	0.000929829	0.0261277	0
4833420G17Rik	0.0549968	0.171004	0.130662	0.135178	0.125506	0.0983287	0.0985619	0.182894	0.195631
4833422C13Rik	0	0.00287401	0.00303864	0	0.0481104	0	0.00371932	0.0130639	0
4833427F10Rik	0	0	0	0.00185175	0	0	0	0	0
4833439L19Rik	0.0394144	0.342008	0.270439	0.0611079	0.173616	0.0501958	0.242685	0.365788	0.302339
4833445I07Rik	0	0.00143701	0	0.0129623	0.00209176	0.00825136	0.0065088	0	0
4921504A21Rik	0	0.00574803	0.00303864	0.00185175	0	0	0.00836846	0	0
4921507P07Rik	0.00366646	0	0	0	0.00418352	0.00962659	0.000929829	0	0.0355693
4921508D12Rik	0	0	0	0	0	0	0.00185966	0	0
4921511I17Rik	0	0	0	0	0	0	0.000929829	0	0
4921514A10Rik	0	0	0	0	0.00209176	0	0.000929829	0	0
4921516A02Rik	0	0.00143701	0	0	0	0	0	0	0
4921524J17Rik	0.0210821	0.171004	0.233975	0.0851807	0.163157	0.108643	0.16458	0.248213	0.177846
4921536K21Rik	0	0	0.00303864	0	0.00209176	0	0	0	0
4921539H07Rik	0	0	0	0	0.00836703	0	0	0	0
4930402F11Rik	0	0	0	0	0	0	0	0.0130639	0
4930402H24Rik	0.0265818	0.21124	0.136739	0.0444421	0.0920374	0.0130647	0.119018	0.091447	0.355693
4930403D09Rik	0	0	0	0	0	0.000687614	0	0	0
4930403P22Rik	0.000916614	0.00574803	0.00607728	0	0.00418352	0.00137523	0	0	0
4930404A12Rik	0	0.00143701	0	0	0	0	0	0	0
4930404H11Rik	0	0	0	0	0.00209176	0	0	0	0
4930404N11Rik	0	0.00287401	0	0.00370351	0.0104588	0.00412568	0.00278949	0	0
4930407G08Rik	0	0	0	0	0	0	0.000929829	0	0
4930408O17Rik	0	0	0.00607728	0	0	0	0	0	0
4930412M03Rik	0	0.00143701	0	0.00185175	0	0.00343807	0	0	0
4930413F20Rik	0	0	0	0	0	0	0.000929829	0	0
4930415O20Rik	0	0.00143701	0	0	0.00209176	0	0.000929829	0	0
4930417O22Rik	0	0	0	0	0	0	0	0	0.0177846
4930419G24Rik	0	0	0	0	0	0	0.000929829	0	0
4930425O10Rik	0	0	0	0	0	0	0.000929829	0	0.124492
4930426I24Rik	0	0.00718504	0.0151932	0.00925877	0.00627528	0.00206284	0	0.0130639	0
4930426L09Rik	0.00183323	0	0	0.00185175	0	0.000687614	0.00185966	0	0
4930428O21Rik	0	0	0	0.00185175	0	0.000687614	0	0	0
4930429F24Rik	0	0	0.00607728	0.00185175	0	0.000687614	0.000929829	0	0
4930430E12Rik	0.00274984	0	0	0.0166658	0	0	0	0	0
4930430F08Rik	0.00549968	0.0775984	0.100275	0.0129623	0.0230093	0.0130647	0.0948426	0.0130639	0.0177846
4930432J09Rik	0	0.00287401	0	0	0	0	0	0	0
4930432K21Rik	0	0.00143701	0.00303864	0	0	0.00343807	0.00185966	0	0
4930438A08Rik	0.080662	0	0.00607728	0	0.00418352	0.0955783	0.00185966	0	0
4930442H23Rik	0	0	0	0.00370351	0	0	0	0	0
4930444F02Rik	0	0	0	0	0	0.00206284	0	0	0
4930444P10Rik	0.00183323	0.00862204	0	0	0	0	0.00278949	0	0
4930445E18Rik	0.000916614	0	0	0	0	0	0	0	0
4930445N18Rik	0.00183323	0	0	0.00555526	0	0.00137523	0	0	0
4930447C04Rik	0	0	0	0.00185175	0.0292846	0.00137523	0.0530003	0	0
4930447M23Rik	0	0	0	0	0	0	0.000929829	0	0
4930448A20Rik	0.00366646	0	0	0	0.00209176	0.00137523	0	0	0
4930448D08Rik	0	0	0	0	0	0	0.00185966	0	0
4930452B06Rik	0	0.00143701	0	0.00185175	0.00209176	0	0.026965	0.0130639	0
4930453C13Rik	0	0	0	0	0	0	0.000929829	0	0
4930453N24Rik	0.0137492	0.122146	0.0790047	0.0740702	0.10668	0.0673861	0.0827548	0.156766	0.177846
4930453O03Rik	0	0	0	0	0	0	0.000929829	0	0
4930455D15Rik	0	0	0	0	0	0.000687614	0	0	0
4930455G09Rik	0	0	0	0.0370351	0	0	0.00278949	0	0
4930458B22Rik	0	0	0	0	0	0	0.00185966	0	0
4930458D05Rik	0	0	0	0.00185175	0	0	0	0	0
4930458K08Rik	0	0	0.00303864	0	0	0	0	0	0
4930459C07Rik	0.00183323	0	0	0	0	0	0	0	0
4930461C15Rik	0	0.00143701	0	0	0	0	0	0	0
4930463O16Rik	0.0100828	0	0	0	0	0.00343807	0	0	0
4930466I24Rik	0	0	0	0	0	0.000687614	0	0	0
4930469K13Rik	0.000916614	0.0459842	0.00303864	0	0	0	0	0	0
4930471E19Rik	0	0	0	0.00185175	0	0	0	0	0
4930471M09Rik	0.000916614	0	0	0	0	0.00137523	0	0	0
4930477G07Rik	0.000916614	0	0	0	0	0	0	0	0
4930479D17Rik	0	0	0	0	0.00209176	0	0	0	0
4930480K23Rik	0.00366646	0.0129331	0.0121546	0.00740702	0.00209176	0.00275045	0.00743863	0.0261277	0
4930481A15Rik	0.0183323	0.0330512	0.0303864	0.0407386	0.0125506	0.0103142	0.00743863	0.0653193	0.0355693
4930484H19Rik	0	0	0	0	0	0	0.000929829	0	0
4930486L24Rik	0	0	0	0	0	0.000687614	0	0	0
4930488L21Rik	0	0	0	0	0	0	0.00557897	0	0
4930488N15Rik	0	0	0	0.00185175	0	0	0	0	0
4930500F10Rik	0.00183323	0	0	0	0	0.00275045	0	0	0
4930500M09Rik	0	0	0	0.00370351	0	0.000687614	0.000929829	0	0
4930502E18Rik	0	0	0	0	0	0	0.00836846	0	0
4930503L19Rik	0	0.0474212	0.042541	0.0351833	0.0397434	0.0185656	0.0390528	0.0522554	0.106708
4930505A04Rik	0	0.00431102	0.00303864	0	0.00209176	0	0	0	0
4930505K13Rik	0	0	0	0	0.00209176	0	0	0	0
4930505M18Rik	0	0.00143701	0	0	0	0	0	0	0
4930505N22Rik	0	0	0	0.00185175	0	0.000687614	0	0	0
4930507D05Rik	0	0	0	0	0	0	0.000929829	0	0
4930509E16Rik	0.000916614	0	0	0	0.00209176	0	0	0	0
4930509G22Rik	0	0	0	0	0.00209176	0.000687614	0.00278949	0	0
4930509J09Rik	0	0	0.00303864	0	0	0	0	0	0
4930512H18Rik	0	0	0	0	0	0	0.000929829	0.0130639	0
4930513D17Rik	0	0.00143701	0	0	0	0	0	0	0
4930513N10Rik	0.000916614	0.00574803	0	0.00370351	0	0.00275045	0.00371932	0.0130639	0
4930515G01Rik	0.000916614	0.00143701	0	0.00740702	0	0.00550091	0	0	0
4930517O19Rik	0	0	0	0	0.00209176	0	0	0	0
4930518I15Rik	0.00366646	0.00574803	0	0.00925877	0.00209176	0.00206284	0.00185966	0	0.0177846
4930519G04Rik	0.00549968	0	0.00303864	0	0	0.00343807	0	0	0
4930519L02Rik	0	0	0	0.00555526	0	0.0350683	0.000929829	0	0
4930522L14Rik	0.00366646	0.0273031	0.0151932	0.0166658	0.0209176	0.0330054	0.0102281	0	0.0533539
4930523C07Rik	0.140242	0.0732874	0.0911592	0.120364	0.0983126	0.251667	0	0.809959	0.142277
4930524J08Rik	0.00274984	0.00862204	0.0151932	0.0129623	0.00836703	0.0116894	0.00743863	0	0.0355693
4930524O07Rik	0	0	0	0.00370351	0	0.00275045	0.00278949	0	0
4930525G20Rik	0	0.00287401	0.00303864	0	0.00418352	0	0.00185966	0	0
4930529I22Rik	0	0	0	0	0	0	0.00185966	0	0
4930532G15Rik	0.00458307	0.00431102	0.0151932	0.0240728	0.00836703	0.00343807	0.000929829	0	0
4930533K18Rik	0	0.00143701	0	0	0.00627528	0	0	0	0
4930534D22Rik	0.00274984	0	0	0	0	0	0.000929829	0	0
4930534H03Rik	0	0	0	0	0	0.000687614	0	0	0
4930537H20Rik	0.000916614	0	0	0.00370351	0	0.00137523	0	0	0
4930538E20Rik	0	0	0	0	0	0	0.000929829	0	0
4930539C22Rik	0	0	0	0	0	0	0.000929829	0	0
4930539E08Rik	0	0	0	0.00185175	0	0.000687614	0.000929829	0	0.0177846
4930539J05Rik	0	0.00574803	0.00911592	0.00370351	0.00627528	0.00275045	0.00557897	0	0
4930540M05Rik	0	0	0	0	0.00418352	0	0	0	0
4930544F09Rik	0	0	0	0	0	0	0.000929829	0	0
4930548H24Rik	0.000916614	0.00143701	0	0	0.00209176	0.00275045	0.00185966	0	0
4930550C14Rik	0	0.0114961	0.00303864	0	0.0104588	0	0.00371932	0	0
4930551O13Rik	0.00183323	0	0	0	0	0.00137523	0	0	0
4930552P12Rik	0	0	0	0	0.00209176	0	0	0	0
4930553M12Rik	0	0	0	0.00185175	0	0.000687614	0	0	0
4930553P18Rik	0	0	0.00303864	0	0	0	0.00929829	0	0
4930555A03Rik	0.000916614	0	0	0.00185175	0	0.000687614	0	0	0
4930556J02Rik	0	0	0	0.00370351	0	0	0	0	0
4930558J18Rik	0.000916614	0	0	0	0	0.00275045	0	0	0
4930558K02Rik	0	0	0	0.00185175	0	0	0	0	0
4930562F07Rik	0.000916614	0	0	0	0	0.00275045	0.000929829	0.0130639	0
4930563E18Rik	0	0.00287401	0	0.00185175	0	0	0	0	0
4930563I02Rik	0	0	0	0	0	0	0.000929829	0	0
4930563J15Rik	0	0	0.0243091	0	0	0	0	0	0
4930568A12Rik	0	0	0	0.00370351	0.00209176	0	0	0	0
4930570G19Rik	0	0.00574803	0.00911592	0.00185175	0.00209176	0	0.00185966	0	0
4930570N18Rik	0.0064163	0	0	0.00185175	0	0.00550091	0	0	0
4930572G02Rik	0	0.00718504	0	0	0	0	0	0	0
4930573C15Rik	0	0	0	0	0	0	0	0.0130639	0
4930578C19Rik	0	0	0	0	0	0	0	0	0.0711385
4930578G10Rik	0	0	0	0	0.00209176	0	0	0	0
4930579C12Rik	0	0	0	0.00185175	0	0.00206284	0	0	0
4930579G18Rik	0.000916614	0	0	0	0	0	0	0	0
4930579G24Rik	0.00183323	0.00431102	0.00911592	0.00925877	0.00627528	0.0660109	0.0139474	0	0
4930579H20Rik	0	0.00143701	0	0	0.00209176	0	0	0	0
4930580E04Rik	0	0	0	0	0	0.000687614	0	0	0
4930589L23Rik	0	0.00862204	0.0151932	0.0166658	0	0.00206284	0	0	0
4930590J08Rik	0.000916614	0.00431102	0	0	0.00627528	0.00137523	0	0	0
4930594M22Rik	0	0.00143701	0	0	0.0146423	0	0	0	0
4930595D18Rik	0	0	0	0.00370351	0	0	0	0	0
4930598A11Rik	0.000916614	0	0	0	0	0.00137523	0	0	0
4930599N23Rik	0	0.00718504	0.00303864	0.00740702	0.00209176	0.000687614	0.00185966	0	0
4931403G20Rik	0	0	0	0	0.00209176	0	0	0	0
4931406C07Rik	0.0137492	0.298898	0.127623	0.109254	0.112955	0.0261293	0.038123	0.0653193	0.124492
4931406P16Rik	0.0256652	0.347756	0.352482	0.0759219	0.27402	0.0233789	0.0595091	0.326596	1.54726
4931413I07Rik	0	0	0.0243091	0	0	0	0	0	0
4931414P19Rik	0.000916614	0.00574803	0.0121546	0.0111105	0.00418352	0.00481329	0.00836846	0.0130639	0
4931422A03Rik	0.00274984	0	0	0.00185175	0	0.00137523	0	0	0
4931428F04Rik	0	0.00862204	0.00303864	0.00185175	0.0125506	0.00343807	0.0985619	0	0.0177846
4931428L18Rik	0.000916614	0	0	0	0	0	0	0	0
4931429L15Rik	0	0	0	0	0	0	0.000929829	0	0
4931429P17Rik	0	0.00431102	0	0	0	0	0	0	0
4931440F15Rik	0	0.00287401	0	0	0.00209176	0.000687614	0.00278949	0	0
4931440J10Rik	0	0.00287401	0	0	0.00418352	0	0	0	0
4932411K12Rik	0	0	0	0	0	0	0.000929829	0	0
4932422M17Rik	0.000916614	0.0172441	0.0121546	0.0129623	0.0125506	0.00618852	0.00185966	0.0130639	0
4932435O22Rik	0	0.00431102	0.0182318	0	0	0	0.000929829	0.0391916	0
4932438A13Rik	0.650796	0.237106	0.221821	0.187027	0.22591	0.182905	0.339388	0.33966	0.2312
4932438H23Rik	0.00183323	0	0	0.00185175	0	0.000687614	0	0	0
4932443I19Rik	0	0	0	0	0	0.000687614	0.00185966	0	0
4932443L11Rik	0	0.00431102	0	0	0	0	0	0	0
4932702P03Rik	0	0	0	0	0.00209176	0	0.000929829	0	0
4933402N22Rik	0	0	0	0	0	0	0.0065088	0	0
4933404O12Rik	0	0.00718504	0.00303864	0	0	0.00756375	0.00836846	0	0.0177846
4933405L10Rik	0	0	0.00911592	0	0	0	0	0	0
4933406C10Rik	0.000916614	0	0.00303864	0.00370351	0.00627528	0.00206284	0.00185966	0	0.0177846
4933406I18Rik	0	0.00574803	0	0.0166658	0.00209176	0	0.00185966	0	0
4933406P04Rik	0.00183323	0.00143701	0.00303864	0.00185175	0.00418352	0.00275045	0.00371932	0	0
4933407L21Rik	0	0.0186811	0	0	0	0	0	0	0
4933408A14Rik	0	0	0	0	0	0.000687614	0	0	0
4933408B17Rik	0.0742457	0.00287401	0.00607728	0	0.00627528	0.00893898	0.00278949	0.0261277	0.0177846
4933408J17Rik	0	0	0	0.00185175	0	0	0.00185966	0	0
4933408N05Rik	0	0	0.00303864	0	0	0	0.00371932	0	0
4933411E06Rik	0.000916614	0.00143701	0	0.00370351	0.00209176	0.000687614	0.000929829	0	0.0177846
4933411E08Rik	0	0	0.0121546	0	0.00209176	0.000687614	0	0	0
4933412O06Rik	0.00458307	0	0	0	0.00209176	0.000687614	0	0	0
4933415A04Rik	0	0.00143701	0	0	0.00209176	0	0.00185966	0	0
4933415F23Rik	0	0	0	0	0	0	0.000929829	0	0
4933417E11Rik	0	0	0	0	0	0.000687614	0	0	0
4933423P22Rik	0.00549968	0.00143701	0	0	0	0.00206284	0.000929829	0	0
4933424G06Rik	0	0.00143701	0	0	0	0	0	0	0
4933424M12Rik	0.0100828	0	0	0.00925877	0	0.00893898	0	0	0
4933427D14Rik	0.00458307	0.0244291	0.0243091	0.014814	0.0167341	0.0130647	0.00836846	0.0261277	0.0889232
4933427E11Rik	0	0.00143701	0	0	0.00209176	0	0	0	0
4933427J07Rik	0	0.00287401	0	0	0	0	0	0	0
4933428G20Rik	0.000916614	0	0	0	0.00209176	0	0.000929829	0	0
4933429H19Rik	0.000916614	0.00431102	0	0.00740702	0.00627528	0	0	0	0
4933430I17Rik	0	0.00143701	0	0	0	0	0.000929829	0	0
4933430L12Rik	0	0	0	0	0	0.000687614	0	0	0
4933430M04Rik	0	0.00143701	0.00303864	0	0	0	0	0	0
4933431E20Rik	0.00183323	0.129331	0.0303864	0	0.0481104	0.00137523	0.0604389	0	0.0177846
4933432I03Rik	0.0192489	0	0	0	0	0	0	0	0
4933432I09Rik	0	0	0	0	0	0	0.00557897	0	0
4933433G15Rik	0.0064163	0	0.00607728	0.0444421	0.00836703	0.00412568	0.000929829	0	0
4933433G19Rik	0	0	0.00303864	0	0	0	0.000929829	0	0
4933434E20Rik	0.0687461	0.287401	0.303864	0.174065	0.175708	0.0893898	0.248264	0.143702	0.177846
4933440M02Rik	0	0	0	0	0	0.00687614	0	0	0
5031425E22Rik	0.0705793	0.120709	0.1337	0.098143	0.0857621	0.0446949	0.0799653	0.182894	0.142277
5031425F14Rik	0.00549968	0	0	0.0166658	0	0.00343807	0	0	0
5031439G07Rik	0.0513304	0.127894	0.106352	0.24258	0.0376517	0.0481329	0.0678775	0.0653193	0.0889232
5033403F01Rik	0	0.00143701	0	0	0.00209176	0	0.00185966	0	0
5033406O09Rik	0.000916614	0	0	0.00185175	0	0.00962659	0.0120878	0	0.0889232
5033417F24Rik	0.00274984	0.00431102	0.0151932	0	0.00627528	0.00206284	0.00836846	0	0.0177846
5033421B08Rik	0	0	0	0.00370351	0	0	0.00185966	0	0
5033426O07Rik	0	0.00143701	0	0	0.00209176	0	0	0	0
5033430I15Rik	0.00183323	0.00287401	0.0121546	0.00740702	0.00209176	0.00275045	0.0232457	0	0.0355693
5330417C22Rik	0	0.00143701	0	0.00185175	0	0	0.0483511	0	0
5330434G04Rik	0.00183323	0.0603543	0	0	0	0	0.21758	0	0
5330438I03Rik	0	0	0	0	0.00209176	0	0	0	0
5330439M10Rik	0	0.00431102	0.00303864	0	0	0	0	0	0
5430402O13Rik	0.00733291	0.00431102	0.00303864	0	0.00209176	0.000687614	0.00278949	0	0.0177846
5430403G16Rik	0	0.0129331	0.00607728	0.00555526	0.0104588	0.00275045	0.00836846	0.0130639	0.0355693
5430416N02Rik	0.0064163	0.0287401	0.0273478	0.0277763	0.052294	0.0405692	0.0223159	0	0.0533539
5430421F17Rik	0.00183323	0	0	0	0	0	0	0	0
5430425K12Rik	0.0109994	0	0.00303864	0	0	0	0	0	0
5430427N15Rik	0	0.00287401	0	0	0	0	0	0	0
5430427O19Rik	0.0164991	0	0.00607728	0.0425904	0.00209176	0.021316	0.000929829	0	0
5430431A17Rik	0	0.00143701	0	0	0.00209176	0.000687614	0	0	0
5530401A14Rik	0	0	0	0	0	0.000687614	0.000929829	0	0
5730409E04Rik	0.00183323	0.0502953	0.0243091	0.0166658	0.0564775	0.00137523	0.123667	0.091447	0.0355693
5730419F03Rik	0.000916614	0	0	0	0	0	0	0	0
5730422E09Rik	0	0	0	0.00185175	0	0.00343807	0	0	0
5730455P16Rik	0.0064163	0.104902	0.109391	0.0314798	0.0732115	0.017878	0.255703	0.0261277	0.0177846
5730460C07Rik	0	0	0	0	0	0.00206284	0	0	0
5730480H06Rik	0.00183323	0.0373622	0.00911592	0.0277763	0.0376517	0.0171903	0.0753162	0.091447	0.0711385
5730507C01Rik	0.000916614	0.00143701	0	0	0.00209176	0.000687614	0.00557897	0.0130639	0
5730522E02Rik	0	0.00143701	0	0	0	0	0.00185966	0	0
5830416I19Rik	0.000916614	0	0	0.0111105	0	0.000687614	0	0	0
5830432E09Rik	0.0604965	0	0	0.0203693	0	0.0254417	0	0	0
5830454E08Rik	0.00183323	0.00862204	0.00911592	0.00185175	0	0.00275045	0.00464915	0.0130639	0.0355693
5830473C10Rik	0	0.00143701	0	0	0	0	0	0	0
5930412G12Rik	0	0	0	0	0.0104588	0	0.00929829	0.0130639	0.0177846
5930422O12Rik	0	0.00143701	0	0	0.00209176	0	0.00185966	0	0
5930430L01Rik	0	0.0215551	0.0364637	0	0.0648445	0.00275045	0.0158071	0.091447	0.0711385
6030407O03Rik	0	0.0100591	0.0243091	0	0	0	0	0	0
6030408B16Rik	0.00183323	0	0	0.00370351	0.184075	0	0.0130176	0	0
6030419C18Rik	0	0.0129331	0.00607728	0.00185175	0.0209176	0	0.231527	0.0130639	0.0177846
6030443J06Rik	0	0	0.00303864	0	0.00627528	0.000687614	0.00836846	0	0
6030445D17Rik	0	0.00143701	0.00303864	0	0.00209176	0	0.00185966	0	0
6030458C11Rik	0.000916614	0.0402362	0.0243091	0.0351833	0.0502022	0.0199408	0.0799653	0.0391916	0.0533539
6030469F06Rik	0	0	0	0	0	0.000687614	0	0	0
6030471H07Rik	0	0	0	0	0	0	0.00371932	0	0
6030498E09Rik	0	0	0	0	0	0	0.00278949	0	0
6230400D17Rik	0.00274984	0.0229921	0.0121546	0.014814	0.0125506	0.00275045	0.00185966	0	0.0177846
6330403K07Rik	0.00916614	0.109213	0.203589	0.00740702	0.0271929	0.00412568	2.07352	0.0130639	0
6330403L08Rik	0	0.00718504	0.00911592	0.00370351	0.0104588	0	0.0344037	0.130639	0
6330403N20Rik	0.000916614	0	0	0	0	0	0	0	0
6330409D20Rik	0	0	0.00303864	0	0	0	0.0185966	0	0.0177846
6330418K02Rik	0.0201655	0.0158071	0.0303864	0.0296281	0.0251011	0.0309426	0.0223159	0.0783831	0
6330562C20Rik	0.000916614	0.00718504	0.00911592	0.00555526	0.0125506	0.00275045	0.00929829	0	0.0177846
6430531B16Rik	0.011916	0	0	0	0.00209176	0.00481329	0.000929829	0	0
6430548M08Rik	0.236486	0.00862204	0.0121546	0.0296281	0.0334681	0.0701366	0.0901934	0	0.658031
6430550D23Rik	0	0	0	0.00185175	0.00209176	0	0.00278949	0	0
6430571L13Rik	0	0.00143701	0	0.00185175	0	0	0.00371932	0	0
6430573F11Rik	0	0.0186811	0	0	0.0481104	0	0.0102281	0.0261277	0
6430573P05Rik	0.00366646	0.00431102	0.00607728	0.0129623	0.0104588	0.00687614	0.000929829	0	0.0177846
6430710C18Rik	0	0	0	0	0.00209176	0	0	0	0
6530409C15Rik	0	0	0	0.00185175	0	0	0.00557897	0	0
6530437J22Rik	0	0.00287401	0.00607728	0	0.00418352	0	0	0	0
6720427I07Rik	0.011916	0.0273031	0.0243091	0.0222211	0.00836703	0.0103142	0.00836846	0.0261277	0.0355693
6720483E21Rik	0	0.00143701	0	0	0	0	0.00185966	0	0
6720489N17Rik	0	0.0172441	0.0121546	0.0129623	0.00627528	0.00687614	0.0120878	0	0
6820408C15Rik	0	0.00143701	0	0	0	0	0.00464915	0	0
8030423F21Rik	0	0	0	0	0.0167341	0	0	0	0
8030423J24Rik	0	0	0	0	0	0	0.000929829	0	0
8030442B05Rik	0	0	0	0	0	0	0.000929829	0	0
8030462N17Rik	0.00824953	0.0229921	0.0182318	0.0296281	0.00418352	0.0158151	0.0167369	0.0130639	0.0177846
8430408G22Rik	0	0	0	0	0	0	0.000929829	0.0130639	0.426831
8430423G03Rik	0	0	0	0	0	0.000687614	0	0	0
8430432A02Rik	0	0.00143701	0	0	0.00627528	0	0.00278949	0	0
8430436N08Rik	0	0	0	0	0.00836703	0	0	0	0
9030025P20Rik	0.00183323	0.0244291	0.00911592	0.00185175	0.00627528	0.00275045	0.0139474	0	0.0355693
9030404E10Rik	0	0	0	0	0	0	0.000929829	0	0
9030612E09Rik	0	0.00143701	0	0	0.0209176	0	0.00557897	0	0
9030624G23Rik	0	0.00287401	0.00303864	0	0.00209176	0	0.00185966	0.0261277	0
9030624J02Rik	0.028415	0.0962795	0.109391	0.10555	0.0836703	0.0453825	0.128316	0.0783831	0.142277
9130008F23Rik	0	0.00574803	0.00607728	0.00370351	0.00836703	0.00412568	0.000929829	0.0522554	0
9130011E15Rik	0.000916614	0.00862204	0.0182318	0.00555526	0.00836703	0.00343807	0.00836846	0	0.0177846
9130015A21Rik	0	0	0	0.00185175	0	0	0	0	0
9130019O22Rik	0.000916614	0.0129331	0.0151932	0.00370351	0.00418352	0.00137523	0.00371932	0.0130639	0
9130023H24Rik	0.000916614	0.0172441	0.0212705	0.00185175	0.0167341	0.00756375	0.00371932	0	0
9130204K15Rik	0	0	0	0	0	0.00137523	0	0	0
9130213A22Rik	0	0.00143701	0	0	0.00209176	0	0.000929829	0	0
9130221H12Rik	0.000916614	0.00718504	0.00607728	0.00555526	0.00418352	0.00206284	0.00743863	0.0130639	0
9130230L23Rik	0.0064163	0	0	0.00740702	0	0.00206284	0	0	0
9130401M01Rik	0.0109994	0.103465	0.115468	0.0851807	0.140148	0.0653233	0.153422	0.0391916	0.106708
9130410C08Rik	0	0	0	0	0.0188258	0	0	0	0
9130604C24Rik	0.00183323	0.00574803	0.00303864	0	0.00836703	0.00481329	0.00743863	0	0.0177846
9230104M06Rik	0	0.00287401	0	0	0	0	0	0	0
9230105E05Rik	0.000916614	0	0	0	0.00209176	0.000687614	0	0	0
9230110C19Rik	0	0.0100591	0.00911592	0	0.00836703	0	0.00836846	0.0130639	0
9230111E07Rik	0.00274984	0	0	0.00185175	0.00209176	0.00206284	0.000929829	0	0
9230112J17Rik	0	0	0	0	0	0	0	0.091447	0
9230113P08Rik	0	0	0	0	0	0	0.000929829	0	0
9330020H09Rik	0.0247486	0.0129331	0.0273478	0.0185175	0.0292846	0.0288798	0.0102281	0.0130639	0
9330102E08Rik	0	0	0	0	0	0	0.0130176	0	0
9330104G04Rik	0.000916614	0.00143701	0.0182318	0.00185175	0.00209176	0	0.0111579	0	0.0177846
9330121J05Rik	0	0.0114961	0.0151932	0.00185175	0	0	0	0	0
9330136K24Rik	0	0	0.00303864	0.00185175	0.00209176	0.00137523	0.00185966	0	0
9330158H04Rik	0	0.00143701	0	0	0	0	0.00371932	0	0
9330159F19Rik	0.000916614	0.155197	0.0455796	0	0.0104588	0.000687614	0.16365	0	0
9330160F10Rik	0.0128326	0.0143701	0.00607728	0.0203693	0.0104588	0.0103142	0.00743863	0.0261277	0.0177846
9330161L09Rik	0	0.00287401	0	0	0	0	0.00185966	0	0
9330175E14Rik	0	0.00287401	0.00303864	0.00740702	0	0	0	0	0
9330179D12Rik	0	0	0	0.00185175	0.00627528	0	0.00278949	0	0
9330182L06Rik	0.000916614	0.00143701	0	0	0.00209176	0.00137523	0.332879	0	0.0177846
9330185C12Rik	0	0	0	0	0	0	0.0148773	0	0
9330198N18Rik	0	0	0	0	0.00209176	0	0	0	0
9430002A10Rik	0	0.00143701	0	0	0	0	0.00185966	0.0130639	0
9430015G10Rik	0	0.00574803	0.0182318	0.0111105	0.00836703	0.0220036	0.0065088	0.0130639	0
9430018G01Rik	0	0	0	0	0.00209176	0	0.000929829	0	0
9430037G07Rik	0.00366646	0.00862204	0	0.00370351	0.00209176	0.00756375	0.00371932	0	0
9430038I01Rik	0.00733291	0.0330512	0.0395023	0.0574044	0.0313764	0.0398816	0.0455616	0.0261277	0.0889232
9430041J12Rik	0	0.0977165	0.0273478	0	0	0.000687614	0.000929829	0	0
9430060I03Rik	0.0357479	0	0.00911592	0.00925877	0.00209176	0.00893898	0.00464915	0	0
9430065F17Rik	0	0.0201181	0.00607728	0	0.0104588	0.00206284	0.0167369	0.0261277	0
9430069I07Rik	0	0	0	0	0	0.00206284	0	0	0
9430085M18Rik	0	0	0	0	0.00209176	0	0	0	0
9430097D07Rik	0	0	0	0	0.00209176	0	0.000929829	0	0
9430098F02Rik	0.000916614	0	0	0	0	0	0	0	0
9530020I12Rik	0	0	0	0	0	0	0.000929829	0	0
9530026P05Rik	0.000916614	0.0129331	0.0334251	0	0.0543857	0	0.0167369	0.0783831	0.0711385
9530027J09Rik	0	0	0	0	0	0	0.000929829	0	0
9530034E10Rik	0	0.00143701	0.00303864	0.00925877	0	0.00137523	0.00371932	0.535618	0
9530036O11Rik	0	0	0	0	0	0	0.0167369	0	0
9530046B11Rik	0.00183323	0	0	0.00185175	0	0	0.000929829	0	0
9530052C20Rik	0	0	0.00303864	0	0	0.000687614	0	0	0
9530053A07Rik	0	0	0	0	0	0	0.00743863	0	0
9530059O14Rik	0.00183323	0.0201181	0.480105	0.00555526	0	0.000687614	0.862881	0	0
9530068E07Rik	0.272234	0.296023	0.233975	0.188879	0.483196	0.206284	0.192475	0.326596	0.177846
9530077C05Rik	0.0320815	0.0632283	0.042541	0.00370351	0.0230093	0.0185656	0.166439	0	0
9530082P21Rik	0	0.0100591	0.0121546	0.00185175	0.0125506	0.000687614	0.0399827	0	0.142277
9630009A06Rik	0	0.00287401	0.00303864	0	0	0	0	0	0
9630013A20Rik	0.000916614	0.0100591	0	0	0	0	0	0	0
9830004L10Rik	0	0	0	0.00185175	0	0	0	0	0
9830107B12Rik	0.472056	0	0.0182318	0	0.00418352	0.0852641	0.00557897	0	0
9930004E17Rik	0	0.00143701	0	0	0	0	0.00185966	0	0
9930012K11Rik	0.00183323	0	0.0121546	0.00370351	0.0167341	0.00412568	0.00929829	0	0
9930021J03Rik	0.0577467	0.21124	0.279555	0.0759219	0.140148	0.0570719	0.134825	0.209022	0.248985
9930022D16Rik	0.00183323	0	0	0.0222211	0	0.000687614	0	0	0
9930104L06Rik	0	0.0186811	0.0516569	0.0166658	0.0209176	0.00687614	0.0130176	0.0130639	0.0355693
9930111J21Rik1	0.00183323	0	0	0.00740702	0.00418352	0.000687614	0	0	0
9930111J21Rik2	0.0219987	0.00143701	0	0.233321	0.0376517	0.0295674	0.000929829	0.0783831	0.213416
a	0	0	0	0	0.00209176	0.00343807	0.00278949	0	0
A030001D20Rik	0.00549968	0.0201181	0.0151932	0	0.0251011	0	0.0409125	0	0.0177846
A030005L19Rik	0	0.00143701	0	0	0	0	0	0	0
A130010J15Rik	0.0100828	0.0100591	0.00607728	0.00925877	0.00627528	0.0137523	0.0241756	0.0130639	0.0177846
A130051J06Rik	0	0.00143701	0	0.00185175	0.00418352	0.00550091	0.00371932	0	0
A130077B15Rik	0	0	0	0.0129623	0	0	0	0	0
A230001M10Rik	0	0	0	0	0.0104588	0	0	0	0
A230005M16Rik	0	0.00143701	0	0	0	0	0	0	0
A230006K03Rik	0	0	0	0	0	0	0.00278949	0	0
A230009B12Rik	0	0.00143701	0.00303864	0	0	0	0	0	0
A230020J21Rik	0	0	0	0	0	0	0	0.0130639	0
A230028O05Rik	0	0	0	0.00370351	0.00209176	0	0.000929829	0	0
A230050P20Rik	0	0.0459842	0.0121546	0.00925877	0.0627528	0.0103142	0.0399827	0.0391916	0.0177846
A230057D06Rik	0	0.00574803	0.00607728	0	0.0271929	0.00206284	0.0688074	0.0130639	0
A230060F14Rik	0.000916614	0.00287401	0.00303864	0	0	0	0.000929829	0	0
A230065N10Rik	0	0.00287401	0.00607728	0	0	0	0	0	0.0355693
A230072E10Rik	0	0	0	0	0.00627528	0.000687614	0.00185966	0	0
A230083G16Rik	0	0.00143701	0	0.00370351	0	0	0	0	0
A230083N12Rik	0.00183323	0.00143701	0.00303864	0.00740702	0.00209176	0.000687614	0.000929829	0	0
A230087F16Rik	0	0	0	0	0.00209176	0	0.00557897	0.0130639	0
A230098N10Rik	0	0	0	0	0	0.00343807	0	0	0
A230107N01Rik	0	0.0100591	0	0.00185175	0.00418352	0	0	0	0
A2m	0	0	0	0	0.244736	0	0.0102281	0	0
A2ml1	0.00733291	0.0100591	0.00911592	0.00555526	0.00418352	0	1.36127	0.0130639	0
A330008L17Rik	0	0	0	0	0	0	0.00743863	0	0
A330009N23Rik	0	0.00431102	0	0.00555526	0.0104588	0.000687614	0	0	0.0533539
A330015K06Rik	0	0.00143701	0.0303864	0	0	0	0.000929829	0	0
A330033J07Rik	0	0	0	0	0	0	0.00278949	0	0
A330035P11Rik	0.00183323	0.00574803	0	0.00925877	0.00627528	0.000687614	0.00278949	0	0
A330041J22Rik	0	0.00862204	0.00303864	0	0	0	0.0148773	0	0
A330048O09Rik	0	0.00431102	0	0	0.00627528	0	0	0	0
A330069E16Rik	0.00549968	0.0718504	0.0516569	0.0166658	0.0230093	0.0226912	0.0892636	0.0130639	0
A330069K06Rik	0	0.00431102	0.0790047	0	0.00209176	0	0.000929829	0	0
A330074K22Rik	0	0.00143701	0	0	0.00836703	0	0.00278949	0	0
A330084C13Rik	0	0.00143701	0.00607728	0	0	0.000687614	0.0195264	0	0
A330102I10Rik	0	0.00287401	0	0	0	0	0.043702	0	0
A3galt2	0.000916614	0	0	0.00185175	0.00627528	0	0.0185966	0	0
A430005L14Rik	0.00366646	0.126457	0.106352	0.0870325	0.135964	0.134772	0.0567196	0.130639	0.106708
A430027H14Rik	0	0.00431102	0	0	0.00627528	0	0.00557897	0	0
A430033K04Rik	0	0.0215551	0.00911592	0.0111105	0.0104588	0.000687614	0.0158071	0.0391916	0.0177846
A430046D13Rik	0.00916614	0.0143701	0.0151932	0.00925877	0.00627528	0.0309426	0.0278949	0.143702	0.0177846
A430057M04Rik	0	0	0.00303864	0	0	0	0.000929829	0	0
A430073D23Rik	0	0	0	0	0.00209176	0.000687614	0	0	0
A430078G23Rik	0.0494972	0	0.00303864	0.0129623	0	0.0281922	0	0	0
A430078I02Rik	0	0.00143701	0	0.00925877	0.00627528	0.00137523	0	0	0
A430090L17Rik	0.000916614	0	0	0	0.00209176	0	0.00185966	0	0
A430105I19Rik	0	0.00431102	0.00607728	0	0.0104588	0	0.0120878	0.0653193	0
A430105J06Rik	0.0311649	0.00287401	0.00911592	0.00185175	0.0104588	0.00962659	0.00464915	0	0
A430106G13Rik	0	0.00143701	0.00303864	0	0	0	0.00278949	0	0
A430110L20Rik	0	0.00143701	0	0.00925877	0.00209176	0.00137523	0	0	0.0177846
A4galt	0.000916614	0	0	0.00185175	0.0627528	0.000687614	0.21572	0.261277	0.266769
A530010L16Rik	0	0	0	0	0	0.000687614	0	0	0
A530013C23Rik	0.011916	0	0	0.00925877	0.0146423	0.00137523	0	0	0
A530017D24Rik	0.00549968	0.0100591	0.0151932	0.0166658	0.00836703	0.0103142	0.0260352	0.0261277	0.0355693
A530020G20Rik	0	0	0	0	0.0167341	0	0	0	0
A530032D15Rik	0.0953279	0	0	0.0185175	0	0.0460701	0	0	0
A530040E14Rik	0.00549968	0	0	0.014814	0	0.000687614	0.00464915	0	0
A530064D06Rik	0.304316	0.00143701	0.00607728	0.014814	0.00836703	0.0288798	0.000929829	0	0
A530065N20Rik	0	0	0	0	0.00209176	0	0	0	0
A530076I17Rik	0	0.0316142	0.00303864	0.00185175	0.00418352	0	0.0520704	0	0
A530095I07Rik	0	0.00574803	0.00607728	0	0	0	0	0	0
A530099J19Rik	0	0	0	0.0129623	0.00209176	0.000687614	0	0	0
A630001G21Rik	0.0394144	0	0	0.098143	0.00418352	0.0921402	0	0	0.0177846
A630001O12Rik	0.00366646	0	0	0	0	0.00206284	0	0	0
A630009H07Rik	0	0	0	0	0	0	0	0.0130639	0
A630014C17Rik	0	0	0.00303864	0	0.00418352	0	0	0	0
A630023A22Rik	0	0	0	0	0	0	0.00743863	0	0
A630023P12Rik	0	0	0	0	0.0104588	0	0	0	0
A630072M18Rik	0.0109994	0.0201181	0.0577342	0.0259246	0.0439269	0.0247541	0.0102281	0.0130639	0.0889232
A630089N07Rik	0.000916614	0.0114961	0.00607728	0.0222211	0.00836703	0.0130647	0.00371932	0.0522554	0.0355693
A630095N17Rik	0	0.00143701	0	0	0	0	0	0	0
A730011C13Rik	0.000916614	0.00143701	0.00303864	0.00185175	0.00418352	0.000687614	0	0	0
A730015C16Rik	0	0.00143701	0	0	0.00209176	0.000687614	0	0	0.0177846
A730017C20Rik	0	0.00143701	0	0	0.00209176	0	0.245475	0	0
A730020M07Rik	0	0	0	0.00185175	0	0	0	0	0
A730032A03Rik	0	0	0	0	0	0	0.000929829	0	0
A730036I17Rik	0.00733291	0	0	0	0	0.00137523	0	0	0
A730043L09Rik	0	0	0	0	0	0	0.00185966	0	0
A730049H05Rik	0	0.00718504	0.0182318	0.00185175	0.0271929	0	0.000929829	0.0130639	0
A730056A06Rik	0	0.00287401	0	0	0.00836703	0	0	0.0130639	0
A730061H03Rik	0	0	0	0.00185175	0.00627528	0	0	0	0
A730063M14Rik	0	0.0158071	0.00607728	0.00925877	0.0209176	0.0103142	0.00743863	0	0
A730071L15Rik	0.000916614	0.00431102	0.00303864	0.00555526	0	0.000687614	0	0	0
A730081D07Rik	0.000916614	0.00143701	0	0	0	0	0.00557897	0	0
A730085K08Rik	0.000916614	0	0	0	0.00209176	0.000687614	0.000929829	0	0
A730098A19Rik	0	0	0	0.00185175	0	0	0.0176668	0	0
A830005F24Rik	0	0	0	0	0	0.000687614	0.00743863	0	0
A830008E24Rik	0	0	0	0	0.00836703	0.000687614	0	0	0
A830009L08Rik	0	0.00862204	0.0151932	0.00370351	0.00209176	0.00137523	0	0	0
A830010M20Rik	0.000916614	0.0158071	0.0455796	0.0111105	0.0230093	0.00618852	0.146913	0.0261277	0.0355693
A830018L16Rik	0	0.00143701	0	0	0	0	0.185966	0.0130639	0
A830019L24Rik	0	0	0	0	0.00836703	0	0	0	0
A830019P07Rik	0	0.00287401	0	0.00185175	0.00209176	0	0	0.0130639	0
A830035O19Rik	0.00274984	0.00431102	0.00911592	0.00370351	0.00418352	0.000687614	0.00185966	0	0
A830036E02Rik	0	0	0	0	0.102496	0	0	0	0
A830052D11Rik	0	0.00143701	0	0	0.00209176	0	0.00278949	0	0
A830082K12Rik	0.00274984	0.19687	0.0668501	0	0.0334681	0	0.00185966	0.235149	0
A830092H15Rik	0	0	0	0	0.00209176	0	0	0	0
A930001A20Rik	0	0.00143701	0	0	0	0	0	0	0
A930003A15Rik	0	0	0	0	0	0.000687614	0.000929829	0	0
A930003O13Rik	0	0	0	0	0	0	0.00557897	0	0
A930004D18Rik	0.000916614	0.0186811	0.00911592	0	0.00836703	0.000687614	0.0260352	0	0.0177846
A930006L05Rik	0	0.00143701	0	0	0	0.000687614	0	0	0
A930007I19Rik	0.0137492	0.00287401	0.00303864	0.0444421	0	0.00275045	0.000929829	0	0
A930009A15Rik	0	0.0847834	0.00911592	0	0	0	0.000929829	0	0
A930012L18Rik	0	0	0	0	0	0	0.000929829	0	0.0177846
A930014D07Rik	0.000916614	0	0	0	0	0	0	0	0
A930014E10Rik	0	0	0.00303864	0	0	0	0	0	0
A930015D03Rik	0.00366646	0.0100591	0.00607728	0.00185175	0.00418352	0.00481329	0.000929829	0	0.0177846
A930016O22Rik	0	0	0	0	0	0	0.00464915	0	0
A930018P22Rik	0	0.00287401	0	0	0	0	0	0	0
A930024E05Rik	0	0.00431102	0	0.0129623	0.00627528	0.000687614	0.00557897	0	0
A930028N01Rik	0	0.0287401	0.0182318	0	0.00627528	0	0	0.0261277	0.0177846
A930029G22Rik	0.00458307	0.00431102	0.00911592	0.014814	0.00627528	0.00618852	0	0	0
A930033H14Rik	0	0	0.00303864	0.0185175	0.00209176	0.00137523	0.00371932	0	0
A930033M14Rik	0	0.00143701	0	0	0	0	0	0	0
A930041C12Rik	0.00183323	0	0	0	0	0.00343807	0.00278949	0	0
AA387200	0	0.00143701	0	0	0	0.000687614	0.00464915	0	0
AA467197	1.35384	0.00143701	0.0790047	0.0962912	0.0460187	0.419444	0.00929829	0	0
AA543186	0	0	0	0	0.00418352	0.00137523	0.000929829	0.0130639	0
AA986860	0	0.0129331	0.00303864	0	0.00418352	0	0.000929829	0.0261277	0
Aaas	0.00366646	0.0215551	0.0151932	0.0166658	0.0167341	0.0453825	0.0195264	0.0261277	0
Aacs	0.0540802	0.146575	0.0911592	0.0203693	0.0230093	0.0288798	0.21944	0	0.0355693
Aaed1	0.0485805	0.12502	0.136739	0.177768	0.29703	0.0611976	0.188755	0.378852	0.2312
Aagab	0.0384978	0.0661023	0.0455796	0.0685149	0.0376517	0.0474453	0.0483511	0.0261277	0.0711385
Aak1	0.0155824	0.120709	0.0668501	0.0518491	0.104588	0.030255	0.314282	0.091447	0.106708
Aamdc	0.0174157	0.326201	0.264362	0.0888842	0.217543	0.0474453	0.145053	0.195958	0.177846
Aamp	0.146658	0.469901	0.42541	0.349982	0.539674	0.191157	0.357054	0.418043	0.391262
Aanat	0	0.00143701	0.00303864	0	0	0	0	0	0
Aar2	0.0128326	0.0373622	0.0334251	0.0314798	0.0460187	0.0151275	0.0474213	0	0.0711385
Aard	0	0.00143701	0.00303864	0	0.0292846	0.000687614	0.00185966	0	0
Aars	0.0064163	0.0560433	0.0546955	0.0629597	0.112955	0.0343807	0.142264	0.091447	0.0177846
Aars2	0	0.0273031	0.00303864	0.00555526	0.00418352	0.00825136	0.0371932	0.0261277	0
Aarsd1	0	0.0229921	0.0182318	0.00925877	0.0188258	0.00550091	0.0111579	0	0
Aasdh	0.00183323	0.0201181	0.0182318	0.0166658	0.0104588	0.00893898	0.0139474	0.0391916	0
Aasdhppt	0.0137492	0.162382	0.148893	0.0703667	0.102496	0.0811384	0.176668	0.16983	0.0889232
Aass	0.000916614	0.00718504	0.00303864	0	0.0146423	0	0	0	0
Aatf	0.00733291	0.0574803	0.124584	0.0703667	0.0502022	0.0474453	0.0595091	0.0130639	0.0889232
Aatk	0.052247	1.25307	2.65881	0.0222211	0.0313764	0.0220036	0.10693	0.104511	0
AB041806	0	0	0	0	0	0	0.00185966	0	0
AB124611	0.601299	0.0186811	0.00911592	0.322205	0.00418352	0.24204	0	0	0
Abat	0.00274984	0.287401	0.164087	0.00185175	0.100404	0	0.0576494	0.0783831	0
Abca1	0.0229154	0.319016	0.148893	0.67589	0.366058	0.00412568	0.193404	0.0522554	0.177846
Abca13	0.142075	0.00143701	0.00303864	0.00185175	0.00209176	0.116207	0	0	0
Abca14	0	0	0	0.0203693	0	0	0	0	0
Abca17	0	0	0	0.00185175	0	0	0	0	0
Abca2	0.00916614	0.0890945	0.571265	0.0370351	0.052294	0.0371311	0.186896	0.0261277	0.0177846
Abca3	0.0155824	0.0718504	0.0607728	0.0999948	0.0543857	0.012377	0.202703	0.0522554	0.160062
Abca4	0	0	0	0	0.00418352	0	0.000929829	0	0
Abca5	0.00183323	0.0474212	0.0516569	0.00555526	0.133873	0.000687614	0.225948	0.0391916	0.0177846
Abca6	0	0.112087	0.00303864	0.0129623	0.376517	0.00137523	0.114369	0.0130639	0
Abca7	0.100828	0.0316142	0.0182318	0.0518491	0.0125506	0.0639481	0.208282	0	0
Abca8a	0.0256652	3.23183	0.37983	0.00925877	1.12118	0.00481329	0.0176668	0.104511	0.0177846
Abca8b	0.0109994	1.00591	0.11243	0.00185175	0.263562	0.00137523	0.0167369	0.0261277	0
Abca9	0.0064163	0.103465	0.0607728	0.468494	0.686097	0.00618852	0.000929829	0.0261277	0
Abcb10	0.00458307	0.0617913	0.0395023	0.0259246	0.0355599	0.0460701	0.0678775	0.0261277	0.0533539
Abcb1a	0	0	0	0.00555526	0.138056	0.000687614	0.00185966	0.0130639	4.37502
Abcb1b	0	0.0100591	0.00607728	0.124068	0.00836703	0.0151275	0.00371932	0	0
Abcb4	0	0.0172441	0	0.0259246	0	0.00275045	0.00557897	0	0
Abcb6	0.00366646	0.0229921	0.0243091	0.00555526	0.0209176	0.00618852	0.0316142	0	0.0177846
Abcb7	0.0164991	0.0574803	0.0182318	0.0407386	0.0313764	0.0481329	0.0511406	0.0261277	0.106708
Abcb8	0.000916614	0.0560433	0.0151932	0.0185175	0.0230093	0.0171903	0.081825	0.0261277	0.0177846
Abcb9	0.00733291	0.0287401	0.0303864	0.00925877	0.0125506	0.00137523	0.0557897	0.0522554	0
Abcc1	0.0183323	0.0273031	0.0303864	0.0648114	0.0711198	0.0316302	0.0409125	0.0130639	0
Abcc10	0.00183323	0.0172441	0.00607728	0.0129623	0.00836703	0.00343807	0.00743863	0	0
Abcc2	0.000916614	0	0	0	0	0.00618852	0	0	0
Abcc3	0	0	0.00303864	0.155547	0.00209176	0.000687614	0	0	0
Abcc4	0.0183323	0.00287401	0.0121546	0.0111105	0.0481104	0.0343807	0.0585792	0.0261277	0.106708
Abcc5	0.0898282	0.133642	0.151932	0.101847	0.0962209	0.0880145	0.32544	0.130639	0.0889232
Abcc8	0	0	0	0	0	0	0.00371932	0.0391916	0
Abcc9	0	0	0	0	0.0209176	0	0.000929829	0.653193	0
Abcd1	0.0531636	0.0546063	0.0607728	0.131475	0.052294	0.0646357	0.00557897	0.0783831	0.142277
Abcd2	0.0595799	0.0229921	0.00607728	0.090736	0.0313764	0.0584472	0.0195264	0.091447	0
Abcd3	0.00824953	0.390866	0.233975	0.0296281	0.223818	0.069449	0.102281	0.0653193	0.124492
Abcd4	0.00824953	0.0560433	0.0577342	0.0314798	0.0502022	0.00756375	0.0409125	0.0391916	0.106708
Abce1	0.0137492	0.140827	0.127623	0.0944395	0.127597	0.10658	0.234317	0.091447	0.195631
Abcf1	0.0476639	0.403799	0.309941	0.227766	0.219635	0.189094	0.231527	0.326596	0.355693
Abcf2	0.00824953	0.0919685	0.0790047	0.0518491	0.0794868	0.0825136	0.195264	0.0783831	0.124492
Abcf3	0.0219987	0.0704134	0.0881206	0.0333316	0.0878539	0.0474453	0.125527	0.0783831	0.0711385
Abcg1	0.0421642	0.209803	0.243091	0.149992	0.0209176	0.0309426	0.131106	0.0522554	0.177846
Abcg2	0.00274984	0.0100591	0.00303864	0.0296281	0.292846	0.0226912	0.21851	0.156766	6.22462
Abcg3	0.00274984	0	0	0.0203693	0	0.000687614	0	0	0.0177846
Abcg4	0	0.0172441	0.00911592	0	0.0125506	0	0.0604389	0	0
Abcg8	0	0	0	0	0	0	0.000929829	0	0
Abhd10	0.0650796	0.0445472	0.0881206	0.0407386	0.0543857	0.0804508	0.120878	0.104511	0.0889232
Abhd11	0.0155824	0.0775984	0.0729274	0.0592562	0.0773951	0.113456	0.210141	0.0130639	0.0177846
Abhd12	0.023832	0.26872	0.948056	0.761071	0.255195	0.0440073	0.411914	0.091447	0.195631
Abhd13	0.0201655	0.0574803	0.0577342	0.0296281	0.0397434	0.0316302	0.0213861	0.0653193	0.0177846
Abhd14a	0.00183323	0.352067	0.224859	0.0296281	0.215451	0.0316302	0.227808	0.0522554	0.0355693
Abhd14b	0.000916614	0.0862204	0.0729274	0.0296281	0.133873	0.00687614	0.101351	0.117575	0.106708
Abhd15	0.00183323	0	0	0.0203693	0.0125506	0.00137523	0.00929829	0	0
Abhd16a	0.0394144	0.172441	0.158009	0.112957	0.278204	0.0715118	0.331949	0.209022	0.177846
Abhd17a	0.0843285	0.242854	0.24613	0.227766	0.251011	0.158151	0.481652	0.143702	0.604677
Abhd17b	0.0394144	0.229921	0.0698888	0.0759219	0.060661	0.114144	0.222229	0.117575	0.213416
Abhd17c	0.0219987	0.0747244	0.0516569	0.0351833	0.0753033	0.0666985	0.0827548	0.0130639	0.0355693
Abhd18	0.00274984	0.0416732	0.0577342	0.0240728	0.0334681	0.00825136	0.0576494	0.0130639	0.0355693
Abhd2	0.0843285	0.0962795	0.0972365	0.0611079	0.131781	0.0928278	0.344037	0.195958	1.31606
Abhd3	0.00274984	0.15376	0.100275	0.00740702	0.0230093	0.00137523	0.0167369	0.0130639	0
Abhd4	0.00916614	0.767362	0.337289	0.0611079	0.0962209	0.0130647	0.0492809	0.0783831	0.177846
Abhd5	0.463807	0.0617913	0.0941979	0.0333316	0.100404	0.537714	0.0957724	0.104511	0.160062
Abhd6	0	0.104902	0.0820433	0.0814772	0.0711198	0.00343807	0.0669477	0.0391916	0.0533539
Abhd8	0.000916614	0.0704134	0.0577342	0.00740702	0.165249	0.0171903	0.318931	0.091447	0.142277
Abi1	0.303399	0.288838	0.182318	0.437014	0.240552	0.209035	0.302194	0.300469	0.266769
Abi2	0.00458307	0.135079	0.124584	0.0407386	0.173616	0.0110018	0.156211	0.222086	0.106708
Abi3	0.00274984	0	0	0.120364	0	0.00206284	0	0.0130639	0.0533539
Abi3bp	0	0.0574803	0.00911592	0.00185175	1.5479	0.000687614	0.0185966	0.143702	0
Abl1	0.00916614	0.0775984	0.0668501	0.118512	0.146423	0.0275045	0.0297545	0.0783831	0.0711385
Abl2	0.00916614	0.0502953	0.085082	0.0537009	0.0439269	0.0199408	0.0371932	0.0261277	0.106708
Ablim1	0.00183323	0.0416732	0	0.0166658	0.0418352	0.00412568	0.439809	0.0653193	1.36942
Ablim2	0	0	0.00607728	0	0.00418352	0	0.0167369	0	0.0177846
Ablim3	0	0	0	0	0.00418352	0	0.0948426	0	0.0711385
Abo	0	0	0	0	0	0	0.000929829	0	0
Abr	0.122826	0.0488582	0.0607728	0.0499974	0.0167341	0.0770127	0.166439	0.300469	0.177846
Abra	0	0	0	0.00185175	0	0	0	0.117575	0
Abracl	0.754373	0.0977165	0.0546955	0.718481	0.234277	1.05411	0.141334	0.235149	0.426831
Abraxas1	0	0.0301772	0.0243091	0.00925877	0.0167341	0.0165027	0.0102281	0.0261277	0.0533539
Abraxas2	0.0467473	0.130768	0.0881206	0.107402	0.0773951	0.0893898	0.127387	0.104511	0.142277
Abt1	0.101744	0.0704134	0.0638115	0.0481456	0.0585692	0.117582	0.0641582	0.0522554	0.0711385
Abtb1	0.309816	0.0517323	0.0698888	0.0888842	0.0334681	0.111393	0.123667	0.0391916	0.106708
Abtb2	0.0384978	0.0244291	0.0820433	0.00370351	0.0167341	0.00481329	0.0669477	0.0653193	0.0177846
AC061963.1	0.000916614	0	0	0.00185175	0	0	0.00464915	0	0
AC087116.1	0	0	0	0	0	0.000687614	0	0	0.0177846
AC098883.2	0	0	0	0	0	0.000687614	0	0	0
AC101921.1	0	0	0	0	0.00627528	0	0	0	0
AC102103.1	0	0.00143701	0	0	0	0	0.000929829	0	0
AC102334.1	0	0	0.00607728	0	0.00209176	0	0	0	0
AC102815.1	0	0	0	0	0.00418352	0	0	0	0.0355693
AC104325.1	0	0	0.00303864	0	0	0	0	0	0
AC109204.1	0	0	0	0	0.00209176	0	0	0	0
AC109617.2	0	0	0	0	0.00418352	0	0	0	0
AC110166.1	0	0	0	0.00370351	0.00209176	0	0	0	0
AC110166.2	0	0	0	0	0	0	0.00185966	0	0
AC110211.1	0.405143	0	0.0151932	0.00925877	0.0104588	0.0226912	0.00371932	0	0
AC112943.2	0	0	0	0	0	0.000687614	0	0	0
AC113595.1	0.000916614	0	0.00303864	0.00185175	0.00418352	0.00206284	0	0	0
AC113595.2	0	0.00143701	0	0	0	0	0.000929829	0	0
AC114585.1	0	0.00143701	0	0	0	0	0.0130176	0	0
AC116487.2	0	0.00143701	0.00607728	0	0	0	0.00185966	0	0
AC122413.1	0	0.00431102	0.00607728	0.00370351	0	0.00687614	0.00743863	0	0
AC123724.1	0.000916614	0.00143701	0	0.00185175	0.0104588	0	0.00278949	0	0
AC123870.1	0	0	0	0	0.00418352	0	0	0.0130639	0
AC124561.1	0	0	0	0	0	0	0.000929829	0	0
AC124739.2	0	0	0	0	0.00209176	0	0.00371932	0	0
AC125141.1	0.000916614	0	0	0	0	0	0.000929829	0	0
AC125149.2	0.000916614	0	0	0	0	0	0	0	0
AC125149.3	0.00366646	0	0	0.00740702	0	0.000687614	0	0	0
AC125351.1	0.00366646	0	0	0.00185175	0	0.00275045	0.00557897	0	0
AC126055.1	0	0	0	0.00185175	0.00836703	0	0	0	0
AC126280.1	0	0	0.00303864	0.00185175	0	0	0.00278949	0	0
AC127341.3	0.00458307	0.00143701	0	0.0240728	0.00418352	0.0185656	0.000929829	0.0130639	0
AC127341.5	0.000916614	0	0	0.00185175	0.00209176	0.00343807	0.000929829	0	0
AC129186.1	0	0	0	0	0	0	0.0158071	0	0
AC129328.1	0.00183323	0.0229921	0.00607728	0.0166658	0.0271929	0.00618852	0.0130176	0.0391916	0.0711385
AC130815.2	0.000916614	0	0.00303864	0.00370351	0.0188258	0.00137523	0.0232457	0	0
AC130815.3	0.00183323	0	0	0	0	0	0.00185966	0	0
AC132444.1	0	0	0	0	0	0.000687614	0	0	0
AC133103.1	0	0	0	0	0.00209176	0	0	0	0
AC133488.1	0.00183323	0.00287401	0	0	0.00209176	0.000687614	0	0	0
AC133498.1	0	0	0	0	0	0	0.000929829	0	0
AC133505.1	0.000916614	0.0775984	0.00303864	0	0	0	0	0	0
AC134548.2	0	0.00143701	0	0	0	0	0.00371932	0	0
AC135964.1	0	0	0	0	0	0	0.00185966	0	0
AC139347.1	0.000916614	0	0	0.00370351	0	0	0	0	0
AC139671.1	0.133826	0	0.00303864	0.0166658	0.00209176	0.0928278	0	0	0.0177846
AC140186.1	0.087995	0.00143701	0	0	0	0.119645	0	0	0.0177846
AC140300.1	0	0	0	0	0.00209176	0	0	0	0
AC140304.2	0	0	0	0	0.00209176	0	0.000929829	0	0
AC144408.1	0	0	0	0	0	0	0.000929829	0.0130639	0
AC144408.3	0	0	0	0	0.00418352	0	0	0	0
AC146911.1	0.011916	0.00718504	0.0303864	0.0314798	0.0125506	0.00618852	0.0065088	0	0.0177846
AC147041.1	0	0	0	0.00185175	0	0	0	0	0
AC149090.1	0.0669128	0.219862	0.158009	0.446273	0.0878539	0.145086	0.249194	0.143702	0.248985
AC150035.3	0.000916614	0	0	0.00370351	0	0.00137523	0	0	0
AC151836.1	0	0.00143701	0.00607728	0.00370351	0.00836703	0	0.000929829	0	0
AC152827.1	0	0.00431102	0.00607728	0	0.00418352	0.00206284	0.00464915	0	0
AC153140.2	0	0.00143701	0.00911592	0	0	0	0	0	0
AC153364.1	0	0	0	0	0	0	0.00185966	0	0
AC153891.1	0	0	0	0	0	0.000687614	0	0	0
AC154200.1	0	0	0	0	0	0	0.000929829	0	0
AC154378.1	0.00733291	0	0	0.00185175	0	0.00275045	0	0	0
AC154509.1	0	0	0	0	0	0	0.0167369	0	0
AC154546.2	0	0	0	0	0	0	0.000929829	0	0
AC154606.1	0	0	0	0	0.00209176	0	0	0	0
AC154646.1	0	0	0	0.00370351	0	0	0	0	0
AC154683.1	0	0	0	0	0.0230093	0	0	0	0
AC154691.1	0	0	0	0	0.00209176	0	0	0	0
AC154760.1	0	0.00718504	0.00607728	0	0.00418352	0	0.00185966	0	0
AC155712.1	0	0	0	0	0.00209176	0	0	0	0
AC155941.1	0	0	0.00303864	0	0	0	0	0	0
AC158397.1	0	0	0.00303864	0	0	0	0	0	0
AC158554.1	0	0	0.0334251	0.00555526	0.00418352	0	0.00371932	0	0
AC158605.1	0	0	0	0	0	0	0.00464915	0	0
AC159282.1	0	0	0	0	0	0	0.00278949	0	0
AC160336.1	0.69021	0.537441	2.09059	1.55547	0.386975	1.63446	1.45704	0.274341	0.266769
AC160562.1	0	0	0	0	0	0	0.000929829	0	0
AC161165.2	0	0.00287401	0	0	0	0	0	0	0
AC161165.3	0	0	0.00303864	0	0.00209176	0	0.00185966	0	0
AC161165.6	0.000916614	0.0100591	0.0151932	0.00740702	0	0.00275045	0.00278949	0	0
AC161199.1	0	0	0	0	0	0	0.000929829	0	0
AC161376.2	0	0.00287401	0	0	0	0	0	0	0
AC161607.1	0	0.00287401	0	0	0.0167341	0	0	0	0
AC161816.1	0	0.00143701	0	0	0	0	0	0	0
AC162302.1	0	0.00431102	0.0121546	0.00185175	0.00627528	0.00137523	0.000929829	0	0
AC163018.1	0.0430809	0	0	0.0407386	0.00418352	0.00756375	0	0.0130639	0
AC163032.1	0.00366646	0.0201181	0.0303864	0.00555526	0.00836703	0.00962659	0.00836846	0.0130639	0.0355693
AC163040.1	0.000916614	0	0	0.00555526	0	0.00137523	0.00371932	0	0
AC163354.1	0.0256652	0	0	0.0333316	0	0.00618852	0	0.0130639	0
AC163633.1	0	0	0	0	0	0	0.0213861	0	0.0177846
AC163633.2	0	0	0	0	0.00209176	0.000687614	0.000929829	0	0
AC163720.3	0.00274984	0.00287401	0.00911592	0.00185175	0.0125506	0.00412568	0.0111579	0	0.0177846
AC164314.2	0	0	0	0	0	0	0.000929829	0	0
AC164424.1	0	0.0100591	0.00607728	0	0.00209176	0	0.00371932	0	0
AC165271.1	0	0	0	0	0	0.000687614	0.00185966	0	0
AC165953.2	0.00183323	0.0186811	0.0334251	0.00555526	0.0418352	0.00756375	0.038123	0.0130639	0.0355693
AC166832.3	0	0	0	0	0	0	0.00185966	0	0
AC168090.1	0	0	0	0.00370351	0	0	0	0	0
AC168220.3	0.00274984	0	0	0.00185175	0	0	0	0	0
AC168977.1	0	0	0	0.00185175	0	0	0.000929829	0	0
AC169509.3	0.00916614	0	0	0	0	0	0	0	0
AC174678.1	0	0.00143701	0	0.00185175	0.00209176	0.00137523	0.000929829	0	0
Acaa1a	0.109077	0.356378	0.385907	0.294429	0.271929	0.111393	0.231527	0.235149	0.177846
Acaa1b	0	0.00143701	0	0	0	0	0.00371932	0	0
Acaa2	0.040331	0.958484	0.641153	0.122216	0.194534	0.155401	0.172018	0.287405	0.320123
Acaca	0.00549968	0.237106	0.176241	0.014814	0.129689	0.0247541	0.133895	0.0261277	0.0711385
Acacb	0	0.0244291	0.00607728	0	0.00209176	0	0.00185966	0	0.0889232
Acad10	0.000916614	0.00287401	0.00303864	0	0.0125506	0.000687614	0.0158071	0	0
Acad11	0.0394144	0.0301772	0.0212705	0.0129623	0.0313764	0.0165027	0.0158071	0.0130639	0
Acad12	0.00366646	0.0129331	0.0212705	0.014814	0.0209176	0.000687614	0.0120878	0.0261277	0.0355693
Acad8	0.023832	0.0617913	0.0668501	0.0462939	0.060661	0.0316302	0.0641582	0.0522554	0.0533539
Acad9	0.0192489	0.0502953	0.0516569	0.0314798	0.0334681	0.0309426	0.0446318	0.0653193	0.106708
Acadl	0.106327	0.829153	0.352482	0.209248	0.282387	0.297049	0.747583	0.431107	0.658031
Acadm	0.0549968	0.514449	0.361598	0.170361	0.299121	0.115519	0.253843	0.561746	0.195631
Acads	0.0174157	0.140827	0.130662	0.0925877	0.0564775	0.0900774	0.0483511	0.130639	0.160062
Acadsb	0.0485805	0.142264	0.1337	0.0629597	0.359782	0.0261293	0.106001	0.300469	0.124492
Acadvl	0.0311649	0.198307	0.221821	0.0740702	0.167341	0.0508834	0.127387	0.222086	0.0711385
Acan	0	0	0	0	0.179891	0	0	0	0
Acap1	0.17874	0	0.00607728	0.0240728	0.00627528	0.143024	0	0	0
Acap2	0.133826	0.150886	0.118507	0.198138	0.228002	0.123083	0.0920531	0.209022	0.2312
Acap3	0.0164991	0.0201181	0.0303864	0.0111105	0.0481104	0.030255	0.10972	0.0261277	0.0355693
Acat1	0.0183323	0.333386	0.279555	0.237025	0.336773	0.158839	0.407265	0.444171	0.213416
Acat2	0.00549968	0.205492	0.0577342	0.0166658	0.0418352	0.0281922	0.258493	0.0391916	0.0177846
Acat3	0	0	0.0151932	0	0.00209176	0	0.00278949	0	0
Acbd3	0.0659962	0.232795	0.170164	0.187027	0.290754	0.127209	0.204562	0.391916	0.302339
Acbd4	0.00183323	0.11065	0.0243091	0.0129623	0.0815786	0.00756375	0.119018	0.091447	0.106708
Acbd5	0.0614131	0.375059	0.349444	0.19999	0.146423	0.0385064	0.398897	0.130639	0.337908
Acbd6	0.109994	0.172441	0.148893	0.101847	0.140148	0.217973	0.223159	0.0783831	0.2312
Acbd7	0	0.00143701	0	0	0	0	0.0213861	0	0
Accs	0	0.00574803	0	0.0296281	0.0104588	0.0110018	0.0251054	0.0130639	0.0177846
Accsl	0	0	0	0	0	0	0.00185966	0	0
Acd	0.0311649	0.0589173	0.0395023	0.0314798	0.0481104	0.0749499	0.0595091	0.0261277	0.0889232
Ace	0.00824953	0	0	0	0.129689	0.00343807	0	0	0.2312
Ace2	0	0	0	0	0.00418352	0	0	0.261277	0
Acer2	0	0	0	0	0.00627528	0	0.00185966	0	0.248985
Acer3	0.0274984	0.0833464	0.0577342	0.214804	0.163157	0.129271	0.140404	0.0130639	0.0711385
Ache	0	0.00287401	0	0.00555526	0	0.00137523	0.254773	0.0261277	0
Acin1	0.162241	0.468464	0.404139	0.457383	0.386975	0.410505	0.305914	0.40498	0.533539
Ackr1	0	0	0.075966	0	0.00209176	0	0.10879	0	0.0177846
Ackr2	0	0	0	0	0.00209176	0	0.000929829	0	0
Ackr3	0.000916614	0.107776	0.0212705	0	0.0627528	0	0.00185966	0.209022	0.0177846
Ackr4	0	0	0	0	0.0251011	0	0	0	0
Acly	0.132909	0.386555	0.121546	0.0999948	0.0983126	0.139586	0.914022	0.209022	0.248985
Aco1	0.00366646	0.11065	0.0334251	0.0537009	0.0836703	0.00825136	0.038123	0.0653193	0.0889232
Aco2	0.0604965	0.349193	0.319057	0.153696	0.265653	0.160214	0.449107	0.457235	0.266769
Acod1	1.16502	0	0.00911592	0.0240728	0.0104588	0.136147	0.00278949	0	0
Acot1	0.109077	0.413858	0.188396	0.0185175	0.129689	0.0378187	0.000929829	0	0
Acot10	0.000916614	0	0	0	0	0	0.00278949	0	0
Acot11	0.00183323	0.0546063	0.0273478	0.00740702	0.0251011	0.00550091	0.0241756	0.0130639	0
Acot12	0	0	0	0	0.00418352	0	0	0	0
Acot13	0.0348313	0.132205	0.20055	0.10555	0.200809	0.0563843	0.415634	0.195958	0.160062
Acot2	0.00549968	0.179626	0.0577342	0.0407386	0.0878539	0.00618852	0.0176668	0.0522554	0.0889232
Acot3	0	0.00143701	0	0	0	0	0	0	0
Acot4	0	0	0	0	0	0	0.000929829	0	0
Acot6	0.000916614	0.0287401	0.0273478	0.00185175	0.0292846	0.000687614	0.0130176	0.0130639	0
Acot7	0.0504138	0.0273031	0.0516569	0.0277763	0.0188258	0.0893898	1.88011	0.091447	0
Acot8	0.0394144	0.0574803	0.0395023	0.0462939	0.0543857	0.069449	0.0808951	0.091447	0.106708
Acot9	0.0889116	0.0790354	0.0668501	0.0796255	0.0920374	0.0990163	0.244545	0.0653193	0.0889232
Acox1	0.0339147	0.209803	0.100275	0.0574044	0.123414	0.0247541	0.199913	0.0783831	0.0711385
Acox3	0.0769956	0.0316142	0.0243091	0.120364	0.0711198	0.0680737	0.043702	0.0522554	0.0177846
Acoxl	0.00366646	0	0	0	0	0	0	0	0
Acp1	0.0513304	0.293149	0.309941	0.14814	0.280296	0.189781	0.628565	0.352724	0.266769
Acp2	0.0100828	0.0833464	0.106352	0.246283	0.127597	0.0199408	0.101351	0.0391916	0.0889232
Acp4	0	0.00143701	0	0	0	0	0	0	0
Acp5	0.00183323	0.00143701	0	0.0203693	0.0585692	0.0144399	0	0	0
Acp6	0.00183323	0.0445472	0.0243091	0.0407386	0.0334681	0.0295674	0.00743863	0.0261277	0.0355693
Acp7	0	0	0	0	0	0	0.0065088	0	0
Acpp	0.2869	0.00574803	0.0212705	0.00740702	0.0104588	0.113456	0.474213	0	0.0177846
Acrbp	0.000916614	0.0201181	0.0151932	0.014814	0.0104588	0.00618852	0.00464915	0	0.0355693
Acsbg1	0.0146658	0.862204	0.0364637	0.00185175	0.00209176	0.000687614	0.00278949	0	0
Acsf2	0	0.0431102	0.0151932	0.0259246	0.0815786	0.00275045	0	0	0.0533539
Acsf3	0.00183323	0.0129331	0.00607728	0.00740702	0.0125506	0.00825136	0.0232457	0.0391916	0.0177846
Acsl1	0.449141	0.00862204	0.103314	0.116661	0.0334681	0.381626	0.124597	0.16983	0.0533539
Acsl3	0.00549968	0.405236	0.316019	0.083329	0.213359	0.0151275	0.281738	0.182894	0.0711385
Acsl4	0.0843285	0.160945	0.0364637	0.120364	0.0648445	0.0543215	0.255703	0.091447	0.106708
Acsl5	0.0733291	0.0330512	0	0.129623	0.0418352	0.122395	0.103211	0	0.177846
Acsl6	0	0.0704134	0	0	0.0251011	0.000687614	0.147843	0	0
Acss1	0.00274984	0.104902	0.0303864	0.0425904	0.00209176	0.00412568	0.00278949	0.0522554	0.0177846
Acss2	0.0293317	0.277342	0.0972365	0.0240728	0.052294	0.0130647	0.104141	0.0653193	0
Acss3	0	0.0474212	0	0	0.131781	0	0.000929829	0.0130639	0
Acta1	0	0	0	0.00185175	0	0	0.0334738	0	0
Acta2	0.138409	0.00143701	0.0182318	0.0166658	0.0167341	0.00756375	0.00371932	56.253	0.0355693
Actb	40.9314	10.7617	13.1816	37.8962	10.2873	26.907	11.6005	32.6335	18.7628
Actg1	15.5119	3.64425	4.49111	7.84403	4.1877	7.89105	8.79525	5.04265	9.30136
Actg2	0	0.0143701	0.00303864	0	0	0	0	0.418043	0
Actl6a	0.0137492	0.176752	0.11243	0.138882	0.0983126	0.173966	0.0678775	0.117575	0.266769
Actl6b	0.000916614	0.00287401	0	0	0.00209176	0	0.260352	0	0
Actl9	0	0	0	0	0	0	0.000929829	0	0
Actn1	0.81762	0.0100591	0.0303864	0.0425904	0.165249	0.286735	0.0781056	2.4952	0.0533539
Actn2	0	0	0	0	0.00209176	0	0.000929829	0	0
Actn3	0	0	0	0	0.0230093	0	0.000929829	0	0
Actn4	0.126493	0.413858	0.428448	0.216655	0.384884	0.356184	0.188755	1.90732	1.6184
Actr10	0.17049	0.356378	0.306903	0.190731	0.326314	0.206972	0.59695	0.378852	0.266769
Actr1a	0.0559135	0.175315	0.258285	0.0925877	0.150607	0.0804508	0.402616	0.16983	0.124492
Actr1b	0.0256652	0.107776	0.136739	0.0648114	0.121322	0.0460701	0.471423	0.222086	0.195631
Actr2	1.08985	0.454094	0.401101	1.13883	0.407893	0.901461	0.87125	0.653193	0.72917
Actr3	2.12929	0.32189	0.553033	1.8962	0.338865	1.78504	0.649951	0.561746	0.49797
Actr3b	0	0.0172441	0.0151932	0.00370351	0.00627528	0	0.132966	0.0522554	0
Actr5	0.00916614	0.0244291	0.0121546	0.0314798	0.0313764	0.0323178	0.0111579	0.0130639	0.0177846
Actr6	0.0219987	0.109213	0.106352	0.0370351	0.069028	0.0508834	0.101351	0.091447	0.0533539
Actr8	0.0155824	0.0732874	0.100275	0.0444421	0.0543857	0.0309426	0.0967022	0.104511	0.0533539
Actrt3	0	0	0	0	0	0	0.000929829	0	0
Acvr1	0.00183323	0.0675393	0.0151932	0.0296281	0.133873	0.00343807	0.0483511	0.0783831	0.177846
Acvr1b	0.0219987	0.0215551	0.0151932	0.0166658	0.0292846	0.0206284	0.0604389	0.0522554	0.0533539
Acvr1c	0	0	0	0	0	0.00137523	0.000929829	0.0130639	0
Acvr2a	0.0064163	0.244291	0.0911592	0.0296281	0.0648445	0.00343807	0.0632284	0.091447	0.106708
Acvr2b	0	0.0402362	0.0638115	0.0203693	0.0146423	0.00137523	0.0399827	0.0783831	0.0711385
Acvrl1	0.278651	0.0114961	0.0121546	0.153696	0.129689	0.012377	0.00278949	0.0391916	0.907016
Acy1	0	0.0301772	0.0212705	0.00555526	0.0209176	0.0130647	0.0065088	0.0130639	0
Acy3	0	0.0431102	0	0	0.0125506	0.00206284	0.00836846	0.0653193	0.0355693
Acyp1	0.0678294	0.0761614	0.0729274	0.0851807	0.140148	0.167778	0.179457	0.222086	0.160062
Acyp2	0.00733291	0.668208	0.270439	0.00740702	0.104588	0.00550091	0.588582	0.130639	0.142277
Ada	0.0531636	0	0.00607728	0.0222211	0.0355599	0.103142	0.0176668	0.0130639	0
Adal	0	0.0186811	0.00607728	0.0129623	0.0230093	0.00825136	0.0362633	0.0261277	0
Adam10	0.11091	0.472775	1.48893	0.235173	0.204992	0.185656	0.16458	0.0653193	1.03151
Adam11	0	0.0158071	0.00607728	0.00555526	0.0125506	0	0.140404	0	0
Adam12	0	0	0.00303864	0	0.14224	0	0	0	0.0177846
Adam15	0.0714959	0.0344882	0.0364637	0.268504	0.135964	0.0453825	0.115299	0.0653193	0.533539
Adam17	0.0320815	0.26872	0.115468	0.255542	0.0794868	0.0632604	0.0130176	0.222086	0.248985
Adam18	0	0	0	0	0.00209176	0	0	0	0
Adam19	0.0458307	0.00718504	0	0.10555	0.158974	0.00343807	0.11065	0.0130639	0
Adam1a	0	0	0	0	0.00209176	0	0.00185966	0	0
Adam21	0	0	0	0	0	0	0.000929829	0	0
Adam22	0	0.0287401	0.0121546	0.0222211	0.0397434	0	0.199913	0.0261277	0
Adam23	0.000916614	0.26872	0.075966	0.00185175	0.0543857	0.000687614	0.135755	0	0
Adam28	0	0.00287401	0	0	0.00836703	0.000687614	0	0	0
Adam3	0.00183323	0	0	0.00185175	0	0.00137523	0	0	0
Adam30	0.00366646	0	0	0	0.00418352	0	0	0	0
Adam32	0	0	0	0.00185175	0.0146423	0	0.00185966	0	0
Adam33	0	0	0	0.0851807	0.0271929	0	0.00743863	0.0261277	0
Adam4	0.000916614	0.00574803	0	0.00370351	0	0.000687614	0.00185966	0	0
Adam5	0	0	0	0	0.0167341	0	0.00557897	0	0
Adam8	1.19801	0.00862204	0.0546955	0.0518491	0.0355599	0.141648	0.0213861	0	0
Adam9	0.00458307	0.0589173	0.0151932	0.140733	0.198717	0.0137523	0.191545	0.130639	0
Adamdec1	0	0	0	0	0.00209176	0	0	0	0
Adamts1	0.00183323	0.0905315	0.0303864	0.0351833	0.773951	0	0.0371932	0.731576	0.284554
Adamts10	0.0109994	0.0201181	0.00607728	0.0370351	0.127597	0.012377	0.00929829	0.104511	0.106708
Adamts12	0	0.00718504	0	0	0.0376517	0	0	0.0130639	0
Adamts13	0.000916614	0.00431102	0	0	0	0	0.00185966	0	0
Adamts14	0	0	0	0.0111105	0.0104588	0.00206284	0.00278949	0.104511	0
Adamts15	0.00183323	0.106339	0	0	0.0418352	0	0.00929829	0.104511	0
Adamts16	0	0	0	0	0	0	0.00929829	0.0130639	0
Adamts17	0	0.0632283	0.00303864	0	0.0230093	0	0.000929829	0	0
Adamts18	0	0.0158071	0	0	0.00209176	0	0	0	0.0177846
Adamts19	0	0	0	0	0.00418352	0	0	0	0
Adamts2	0.000916614	0	0	0.00185175	0.947567	0.000687614	0.0176668	0.0391916	0
Adamts20	0.000916614	0.0761614	0.118507	0	0.00209176	0.00137523	0	0	0
Adamts3	0	0.00287401	0.00303864	0.00185175	0.0125506	0.00206284	0.00371932	0	0
Adamts4	0	0.00431102	0.00303864	0	0.0564775	0	0	0.222086	0.0177846
Adamts5	0.0265818	1.26313	1.1243	0.00370351	0.163157	0.00206284	0.00929829	0.222086	0.284554
Adamts6	0.00183323	0	0	0.00555526	0.0439269	0.00137523	0	0.0261277	0
Adamts7	0	0.0316142	0.0121546	0	0.00418352	0	0	0	0
Adamts8	0	0	0	0	0.0146423	0.000687614	0	0.104511	0
Adamts9	0	0.0330512	0.00607728	0.00185175	0.288663	0	0.0130176	0.104511	0.177846
Adamtsl1	0.00183323	0.00143701	0.00303864	0	0.456003	0.000687614	0.000929829	0.209022	0.337908
Adamtsl2	0.000916614	0	0.0273478	0	0.0104588	0	0.00929829	0	0.0177846
Adamtsl3	0.00183323	0	0	0	0.173616	0	0.0120878	0	0
Adamtsl4	0.000916614	0.0258661	0.0182318	0.00740702	0.0648445	0.00206284	0.00557897	0.0391916	0
Adamtsl5	0	0.0531693	0.221821	0.00370351	0.0334681	0.00137523	0.000929829	0.104511	0
Adap1	0.0320815	0.0718504	0.218782	0.0629597	0.00836703	0.0825136	0.296616	0	0
Adap2	0	0.00143701	0	0.325909	0.00418352	0.00137523	0	0.248213	0
Adap2os	0.000916614	0	0	0.227766	0	0	0	0.091447	0
Adar	0.0449141	0.0431102	0.0212705	0.0703667	0.0481104	0.0233789	0.0334738	0.0783831	0.124492
Adarb1	0.00183323	0.00718504	0.0121546	0.00925877	0.131781	0	0.0446318	0.156766	0.124492
Adarb2	0	0	0	0	0	0	0.00371932	0	0
Adat1	0.000916614	0.0114961	0.0151932	0.00925877	0.00418352	0.00893898	0.0213861	0.0261277	0.0355693
Adat2	0.00549968	0.00862204	0.00911592	0.0333316	0.00209176	0.0240665	0.026965	0.0130639	0.0533539
Adck1	0.00274984	0.0488582	0.0243091	0.0259246	0.0271929	0.021316	0.0539301	0.0391916	0.0889232
Adck2	0.00733291	0.0244291	0.0212705	0.0240728	0.0230093	0.0130647	0.0251054	0.0261277	0.0355693
Adck5	0.000916614	0.0258661	0.0334251	0.0129623	0.0292846	0.00687614	0.0371932	0.0261277	0.0533539
Adcy1	0.000916614	0.00287401	0.121546	0.00185175	0.052294	0	0.026965	0	0
Adcy10	0.000916614	0	0.00607728	0	0	0	0	0	0.0177846
Adcy2	0.00183323	0.0775984	0.0364637	0	0.0585692	0	0.0632284	0.0261277	0
Adcy3	0.000916614	0.0158071	0	0.0259246	0.0292846	0.00756375	0.0688074	0.0130639	0
Adcy4	0	0	0	0.00185175	0.0230093	0	0	0.0130639	0.195631
Adcy5	0.00274984	0.0344882	0.00607728	0	0.0564775	0	0.183176	0.692384	0
Adcy6	0.000916614	0.0387992	0.0334251	0.0111105	0.0564775	0.000687614	0.0185966	0.640129	0.0889232
Adcy7	0.0146658	0	0.00303864	0.222211	0.0732115	0.0632604	0.032544	0	0
Adcy8	0	0.00143701	0.0151932	0	0.00209176	0	0.00371932	0	0
Adcy9	0.0064163	0.0100591	0.00911592	0.0277763	0.0502022	0.00687614	0.0176668	0.130639	0.0711385
Adcyap1	0.011916	0.00287401	0.0121546	0.00555526	0.0167341	0.00137523	1.77597	0.0130639	0
Adcyap1r1	0	0.00718504	0	0	0.0209176	0	0	0.091447	0
Add1	0.176907	0.444035	0.480105	0.181472	0.326314	0.136835	0.457476	0.378852	0.373477
Add2	0.00183323	0.00574803	0.00607728	0.00185175	0.00418352	0	0.718758	0	0
Add3	0.281401	1.16254	0.340328	0.155547	0.698647	0.188406	0.0846145	0.0391916	0.0889232
Adgb	0.000916614	0.0143701	0	0.00370351	0	0	0	0	0
Adgra1	0	0.00287401	0	0	0	0	0.0474213	0	0
Adgra2	0.00183323	0.0948425	0.0212705	0.00555526	0.14224	0.000687614	0.00371932	0.182894	0
Adgra3	0.000916614	0.0862204	0.075966	0.00925877	0.0920374	0.00343807	0.0251054	0.0783831	0.0889232
Adgrb1	0	0.0646653	0.00607728	0.00185175	0.00209176	0	0.0418423	0	0
Adgrb2	0	0.00574803	0.00303864	0	0.00836703	0	0	0	0
Adgrb3	0.00274984	0.28309	0.0546955	0	0.00418352	0	0.0102281	0	0
Adgrd1	0	0.00431102	0	0	0.0167341	0	0.026965	0	0
Adgre1	0.023832	0	0.00303864	1.12031	0.00209176	0.0144399	0.000929829	0	0
Adgre4	0.00366646	0	0	0.0481456	0	0.00137523	0	0	0
Adgre5	0.418893	0.0129331	0.0334251	0.214804	0.129689	0.189094	0.0130176	0.104511	0.248985
Adgrf3	0	0	0	0	0	0	0	0.0130639	0
Adgrf4	0	0	0.00303864	0	0	0	0	0	0
Adgrf5	0	0	0	0.00370351	0.069028	0	0.00464915	0.0130639	1.95631
Adgrg1	0.00458307	0.441161	0.0638115	0.0166658	0	0.0336931	0.156211	0	0.213416
Adgrg2	0.000916614	0.00143701	0	0	0.0125506	0	0.0781056	0	0
Adgrg3	0.183323	0.00718504	0.00303864	0.00555526	0.00209176	0.267482	0.00743863	0	0
Adgrg6	0.0064163	0.528819	0.182318	0.0111105	0.00209176	0.000687614	0.00371932	0.0261277	0.0533539
Adgrg7	0.00274984	0	0	0	0	0.00412568	0	0	0
Adgrl1	0.000916614	0.0531693	0.0395023	0.00555526	0.11923	0.00206284	0.278949	0.352724	0.0355693
Adgrl2	0.00274984	0.132205	0.0182318	0.0222211	0.0899456	0.00618852	0.00836846	0.195958	0.337908
Adgrl3	0.00549968	0.550374	0.17928	0.00185175	0.0146423	0.000687614	0.202703	0.0391916	0.0177846
Adgrl4	0.000916614	0	0	0.0111105	0	0.0316302	0	0	1.06708
Adgrv1	0.00183323	0.00143701	0	0.00185175	0.0188258	0	0	0	0
Adh1	0	0	0	0	0.00627528	0	0	0.0130639	0.106708
Adh5	0.0458307	0.380807	0.343367	0.237025	0.278204	0.171216	0.265931	0.261277	0.248985
Adh6b	0	0	0	0	0.00209176	0	0	0	0
Adh7	0	0	0	0	0.0313764	0	0.0241756	0.0130639	0.0177846
Adhfe1	0.00183323	0.0186811	0.00303864	0	0.0125506	0.00687614	0	0	0
Adi1	0.000916614	0.0718504	0.0516569	0.0481456	0.0941291	0.0364435	0.0297545	0.0261277	0.106708
Adig	0	0.00143701	0	0	0	0	0.000929829	0	0
Adipoq	0	0	0	0	0.284479	0	0.000929829	0	0
Adipor1	0.967944	0.215551	0.352482	0.442569	0.244736	0.34862	0.431441	0.248213	0.391262
Adipor2	0.134742	0.202618	0.17928	0.0999948	0.184075	0.125833	0.0920531	0.0522554	0.515754
Adk	0.0742457	0.205492	0.115468	0.0814772	0.228002	0.130647	0.4333	0.0391916	0.0533539
Adm	0	0	0.00303864	0	0.100404	0	0.000929829	0	0.0177846
Adm2	0	0	0	0	0	0	0.00278949	0	0
Adnp	0.00183323	0.0574803	0.0212705	0.0407386	0.0355599	0.0226912	0.0251054	0.0522554	0.0711385
Adnp2	0.0210821	0.0330512	0.0303864	0.0296281	0.0376517	0.0171903	0.038123	0.0783831	0
Ado	0.00549968	0.133642	0.434526	0.0666632	0.0732115	0.0474453	0.0474213	0.130639	0.195631
Adora1	0	0.00287401	0	0	0.00209176	0	0.111579	0	0
Adora2a	0	0	0	0.0166658	0.00627528	0.00137523	0.0130176	0.0783831	0.0177846
Adora2b	0.0064163	0	0	0.0351833	0.00627528	0.0240665	0.00371932	0	0
Adora3	0.00183323	0	0	0.0296281	0	0.00412568	0	0	0
Adpgk	2.16321	0.0373622	0.0729274	0.0499974	0.100404	1.20951	0.0455616	0.0522554	0.0711385
Adprh	0.267651	0.33626	0.261323	0.187027	0.278204	0.255792	0.516055	0.287405	0.160062
Adprhl1	0	0	0	0	0.00209176	0	0.00464915	0	0
Adprhl2	0.0064163	0.0876574	0.0820433	0.0574044	0.104588	0.0405692	0.0641582	0.0391916	0.0533539
Adprm	0.0293317	0.0402362	0.0607728	0.0407386	0.0543857	0.0433197	0.0985619	0.0391916	0.0533539
Adra1a	0	0	0	0	0	0	0	0.0130639	0
Adra1b	0	0.00143701	0	0	0.0104588	0	0	0.0261277	0
Adra2a	0	0	0	0	0.00209176	0	0.00464915	0.117575	0
Adra2b	0	0	0	0	0	0	0.000929829	0	0
Adra2c	0.00183323	0.113524	0.00303864	0.00185175	0.152698	0	0.0548599	0	0
Adrb1	0	0	0	0.0222211	0.00209176	0	0.00557897	0	0.106708
Adrb2	0.199822	0.00718504	0.042541	0.366647	0.0313764	0.0453825	0.00278949	0.0130639	0.0711385
Adrb3	0	0	0	0	0.00209176	0	0	0	0
Adrm1	0.0604965	0.186811	0.264362	0.146289	0.196625	0.150587	0.332879	0.222086	0.124492
Adsl	0.00549968	0.0775984	0.0729274	0.0666632	0.0585692	0.0639481	0.106001	0.0391916	0.0889232
Adss	0.0934946	0.11065	0.154971	0.122216	0.108771	0.21316	0.230598	0.104511	0.2312
Adssl1	0.191572	0.0143701	0.0516569	0.131475	0.00627528	0.397441	0.00371932	0.143702	0
Adtrp	0.028415	0	0.00303864	0.00370351	0	0.0165027	0	0	0
Aebp1	0.000916614	0.148012	0.0668501	0.00370351	2.92009	0.000687614	0.000929829	0.300469	0.0177846
Aebp2	0.0476639	0.284527	0.255246	0.146289	0.0962209	0.0887021	0.0827548	0.209022	0.177846
Aen	0.00183323	0.0747244	0.042541	0.0203693	0.0585692	0.0281922	0.0799653	0.0783831	0.0533539
Aes	0.570134	0.649527	0.51353	0.616634	0.968484	0.814822	2.19347	1.03204	1.31606
AF529169	0	0	0	0.00370351	0	0	0.100422	0	0
Afap1	0.0064163	0.148012	0.127623	0.00740702	0.284479	0.0316302	0.0306844	0.326596	0.142277
Afap1l1	0	0.00287401	0	0.0499974	0.0502022	0.00412568	0.00185966	0	0.409046
Afap1l2	0.00274984	0.455531	0.355521	0.00185175	0.0292846	0.000687614	0.000929829	0.117575	0.195631
Afdn	0.00733291	0.0546063	0.0151932	0.0277763	0.22591	0.00687614	0.0725267	0.0391916	0.693601
Aff1	0.10816	0.0790354	0.161048	0.114809	0.0836703	0.129271	0.0344037	0.104511	0.284554
Aff2	0.0146658	0	0	0	0.0418352	0.0192532	0.0409125	0.0130639	0
Aff3	0.000916614	0.0114961	0.0334251	0.00925877	0.144331	0.00756375	0.16551	0.0130639	0
Aff4	0.223654	0.386555	0.285632	0.175917	0.418352	0.0804508	0.467704	0.50949	0.213416
Afg1l	0.00183323	0.0186811	0.0182318	0.0129623	0.0230093	0.00206284	0.0167369	0.0130639	0.0889232
Afg3l1	0.0696627	0.0761614	0.124584	0.0851807	0.052294	0.0969535	0.0632284	0.0391916	0.0533539
Afg3l2	0.0247486	0.0574803	0.0638115	0.0407386	0.060661	0.0488206	0.0939127	0.0783831	0.0889232
Afmid	0	0	0	0.00370351	0	0.00275045	0.00278949	0	0
Afp	0	0	0	0.00370351	0	0.00275045	0.00278949	0	0
Aftph	0.0815787	0.133642	0.1337	0.327761	0.0753033	0.0660109	0.126457	0.143702	0.248985
Aga	0.0247486	0.0632283	0.0577342	0.098143	0.263562	0.0495082	0.0567196	0.143702	0.106708
Agap1	0.0907448	0.293149	0.243091	0.0240728	0.0753033	0.103142	0.213861	0.182894	0.195631
Agap2	0.0128326	0	0.00303864	0.0111105	0.00418352	0.0116894	0.0232457	0	0
Agap3	0.011916	0.0991535	0.0972365	0.0333316	0.0585692	0.0226912	0.255703	0.0783831	0.0711385
Agbl2	0.000916614	0.00287401	0	0	0.00209176	0.000687614	0	0.0130639	0
Agbl3	0	0.0474212	0.0273478	0.0111105	0.052294	0.00275045	0.0223159	0.0130639	0.0177846
Agbl4	0	0	0	0	0	0	0.00464915	0	0
Agbl5	0	0.0201181	0.00303864	0.00370351	0.0146423	0.0137523	0.00743863	0	0
Ager	0.00274984	0.00431102	0.00607728	0.00185175	0.00209176	0.00206284	0.00278949	0.0130639	0
Agfg1	0.103577	0.218425	0.151932	0.0870325	0.156882	0.125146	0.413774	0.104511	0.444616
Agfg2	0.0155824	0.137953	0.0911592	0.0481456	0.0711198	0.0563843	0.128316	0.0261277	0
Aggf1	0.064163	0.19687	0.151932	0.101847	0.117138	0.102454	0.076246	0.0783831	0.177846
Agk	0.00274984	0.0847834	0.0790047	0.0222211	0.060661	0.0288798	0.129246	0.0522554	0.0177846
Agl	0.0889116	0.0862204	0.0698888	0.0351833	0.117138	0.06051	0.140404	0.091447	0.0177846
Agmo	0.000916614	0.0718504	0.00911592	0.0722184	0.0983126	0	0.0065088	0.0391916	0
Ago1	0.011916	0.12502	0.0668501	0.0740702	0.0753033	0.012377	0.0334738	0.130639	0.0711385
Ago2	0.365729	0.185374	0.206628	0.17962	0.150607	0.166402	0.262212	0.248213	0.177846
Ago3	0.00549968	0.136516	0.130662	0.0962912	0.108771	0.0254417	0.130176	0.091447	0.142277
Ago4	0.0155824	0.0114961	0.00607728	0.0629597	0.0230093	0.0103142	0.0427721	0.0391916	0
Agpat1	0.0449141	0.142264	0.127623	0.0499974	0.0857621	0.042632	0.128316	0.0653193	0.106708
Agpat2	0.248402	0.0704134	0.127623	0.0962912	0.0962209	0.413256	0.0371932	0.0522554	0.0889232
Agpat3	0.00366646	0.347756	0.361598	0.2111	0.223818	0.00550091	0.156211	0.235149	0.248985
Agpat4	0.0595799	0.0100591	0.00911592	0.0740702	0.10668	0.0116894	0.268721	0.0130639	0.0533539
Agpat5	0.0623298	0.344882	0.188396	0.0851807	0.445545	0.228975	0.103211	0.0653193	0.0711385
Agps	0.127409	0.0819094	0.188396	0.157399	0.0836703	0.274358	0.122737	0.0391916	0.106708
Agr2	0	0	0	0	0.00627528	0	0	0	0
Agrn	0.0128326	0.0804724	0.127623	0.0185175	0.0648445	0.00481329	0.0288247	0.143702	0.195631
Agrp	0.000916614	0	0	0	0	0.000687614	0.0148773	0	0
Agt	0	0.0790354	0.00911592	0	0.0146423	0.000687614	0.0204562	0.0783831	0
Agtpbp1	0.0733291	0.0804724	0.115468	0.0611079	0.0627528	0.0687614	0.629494	0.16983	0.0711385
Agtr1a	0	0	0.00303864	0	0.0481104	0	0.0232457	0.117575	0
Agtr1b	0.000916614	0	0	0	0.00209176	0	0.0241756	0.0783831	0
Agtr2	0	0.00287401	0	0	0.00418352	0	0	0	0
Agtrap	0.147575	0.0661023	0.0820433	0.0870325	0.169432	0.200783	0.0781056	0.143702	0.106708
Ahctf1	0.023832	0.106339	0.121546	0.0462939	0.121322	0.0433197	0.0585792	0.104511	0.284554
Ahcy	0	0.0258661	0.0334251	0.0185175	0.0146423	0.0192532	0.0297545	0	0.0177846
Ahcyl1	0.0357479	0.273031	0.224859	0.10555	0.223818	0.0838889	0.259422	0.535618	0.195631
Ahcyl2	0.0146658	0.126457	0.17928	0.151844	0.386975	0.0233789	0.0883338	0.0130639	0.160062
Ahdc1	0.00183323	0.0574803	0.0638115	0.0240728	0.10668	0.00412568	0.0557897	0.16983	0.124492
Ahi1	0.0449141	0.35063	0.385907	0.0277763	0.161065	0.0460701	0.617407	0.0522554	0.0355693
Ahnak	0.0247486	2.40842	3.80742	0.912915	1.72152	0.147149	1.11115	1.63298	2.27643
Ahnak2	0.00458307	0.0747244	0.161048	0.00925877	0.069028	0.00137523	1.02653	0	0.0177846
Ahr	0.00274984	0.113524	0.0243091	0.153696	0.0104588	0.017878	0.0185966	0.0522554	0.320123
Ahrr	0	0	0	0.00555526	0	0	0.00743863	0	0
Ahsa1	0.0669128	0.222736	0.243091	0.292577	0.228002	0.230351	0.37844	0.222086	0.195631
Ahsa2	0.0192489	0.102028	0.0729274	0.0722184	0.100404	0.0783879	0.361704	0.0783831	0.2312
AI115009	0	0.00143701	0	0	0	0	0.000929829	0	0
AI182371	0.000916614	0.00287401	0	0.00185175	0	0.00137523	0.000929829	0	0
AI197445	0	0.00431102	0	0	0	0	0.000929829	0	0
AI314180	0.0687461	0.19687	0.1337	0.10555	0.217543	0.0832012	0.287317	0.261277	0.266769
AI413582	0.0604965	0.148012	0.0729274	0.172213	0.104588	0.105205	0.535582	0.0391916	0.0355693
AI427809	0	0	0	0.00370351	0.00209176	0.000687614	0.00557897	0	0
AI429214	0.000916614	0.0114961	0.0121546	0	0	0.000687614	0.00557897	0.0261277	0
AI463170	0.0183323	0	0.00303864	0	0	0	0	0	0
AI463229	0.00183323	0	0	0.0185175	0	0.00687614	0	0	0.0177846
AI464131	0.000916614	0.0574803	0.0243091	0.00370351	0.0271929	0	0.00557897	0	0
AI467606	0.139325	0	0	0.0685149	0.00418352	0.132022	0.000929829	0	0.266769
AI480526	0.00549968	0.0675393	0.0820433	0.014814	0.0460187	0.00550091	0.0474213	0.0391916	0.0533539
AI504432	0	0	0.00607728	0.122216	0	0.0103142	0.0297545	0	0.0177846
AI593442	0	0.00143701	0	0	0.0146423	0.000687614	0.247335	0.0261277	0
AI597479	0.00274984	0.0948425	0.0546955	0.0166658	0.0251011	0.00962659	0.0641582	0.104511	0.0711385
AI606181	0.011916	0.0143701	0.00607728	0.0129623	0.0167341	0.00618852	0.00836846	0.0130639	0
AI646519	0	0	0	0.00185175	0.0439269	0	0	0	0
AI661453	0	0	0.00607728	0	0.00627528	0.000687614	0	0	0
AI837181	0.0449141	0.0948425	0.121546	0.0999948	0.129689	0.042632	0.185966	0.104511	0.106708
AI838599	0	0	0	0	0	0	0	0.0391916	0
AI839979	0.151241	0	0	0.120364	0.00627528	0.145774	0.000929829	0	0.0177846
AI847159	0	0	0	0	0	0	0.00185966	0	0
AI854703	0	0.00431102	0	0	0	0	0.0362633	0	0
AI987944	0.00458307	0.0589173	0.0546955	0.0351833	0.0711198	0.012377	0.0446318	0.130639	0.0711385
Aida	0.0109994	0.112087	0.0972365	0.0703667	0.175708	0.0460701	0.232457	0.0522554	0.373477
Aif1	0.00183323	0.00431102	0	2.26655	0.00418352	0.0206284	0.00929829	0	0
Aif1l	0.00183323	0.218425	0.635076	0.00185175	0.00209176	0.00137523	0	0	0.177846
Aifm1	0.0100828	0.100591	0.0607728	0.0740702	0.0815786	0.0900774	0.145983	0.0653193	0.0533539
Aifm2	0.0201655	0.0330512	0.0334251	0.0203693	0.0355599	0.0247541	0.00278949	0.0522554	0
Aifm3	0	0	0	0	0.00418352	0	0.00185966	0	0
Aig1	0.00733291	0.375059	0.264362	0.101847	0.115047	0.0110018	0.43516	0.143702	0.106708
Aim2	0.0128326	0	0	0.118512	0	0.0398816	0.000929829	0.0522554	0.0355693
Aimp1	0.0742457	0.383681	0.391985	0.325909	0.384884	0.325929	0.671337	0.535618	0.391262
Aimp2	0.0100828	0.0344882	0.0668501	0.0537009	0.0669363	0.0508834	0.210141	0.0653193	0.0533539
Aip	0.175073	0.178189	0.285632	0.135178	0.221726	0.201471	0.345896	0.182894	0.177846
Aipl1	0	0.00143701	0	0	0	0.00137523	0	0	0
Airn	0.000916614	0.0114961	0.0121546	0	0.0941291	0.000687614	0.00185966	0.091447	0.0355693
Ajap1	0	0	0	0	0.00209176	0	0.000929829	0	0
Ajuba	0	0.0114961	0.0546955	0.00555526	0.0209176	0.000687614	0	0.156766	0.0177846
Ak1	0.00183323	0.0416732	0.0364637	0.00370351	0.158974	0.00137523	0.322651	0.117575	0
AK157302	0.00183323	0.00718504	0	0	0.00418352	0.000687614	0	0	0
Ak2	0.387728	0.0876574	0.158009	0.16851	0.104588	0.639481	0.144124	0.104511	0.160062
Ak3	0.0155824	0.205492	0.504415	0.0685149	0.343048	0.0281922	0.132966	0.274341	0.480185
Ak4	0	0.00287401	0	0	0.0167341	0.00481329	0.0111579	0.0261277	0.0177846
Ak5	0	0.0316142	0.0972365	0	0.00418352	0	0.101351	0.0130639	0
Ak6	0.0137492	0.122146	0.0941979	0.0851807	0.0920374	0.142336	0.11065	0.16983	0.0533539
Ak7	0	0	0	0.00185175	0	0	0.000929829	0	0
Ak8	0.000916614	0.00143701	0	0.00555526	0	0.00137523	0.00557897	0	0
Ak9	0	0.00287401	0	0	0	0.000687614	0	0	0
Akain1	0	0	0	0	0	0	0.00371932	0	0
Akap1	0.000916614	0.0229921	0.0212705	0.0111105	0.0460187	0.00481329	0.0316142	0.091447	0.0533539
Akap10	0.0201655	0.0359252	0.0395023	0.0796255	0.0292846	0.0343807	0.0567196	0.0522554	0.0355693
Akap11	0.0733291	0.245728	0.206628	0.0814772	0.204992	0.0618852	0.668547	0.313533	0.337908
Akap12	0.00458307	0.714193	0.525685	0.014814	0.614977	0.0110018	1.51004	0.457235	0.4624
Akap13	0.482139	0.103465	0.164087	0.761071	0.3807	0.367186	0.113439	0.195958	0.640247
Akap14	0	0	0	0	0.00209176	0	0	0	0
Akap17b	0	0.00287401	0.00607728	0.00740702	0.0334681	0.00137523	0.0641582	0.0522554	0.0355693
Akap2	0.000916614	0.0416732	0.0698888	0	0.0271929	0.000687614	0.00743863	0.117575	0.177846
Akap5	0	0	0	0.00370351	0	0	0.000929829	0	0
Akap6	0.00274984	0.0761614	0.0151932	0.00370351	0.00209176	0	0.617407	0.248213	0.0177846
Akap7	0.0164991	0.0962795	0.176241	0.0314798	0.060661	0.00962659	0.0743863	0.156766	0.124492
Akap8	0.0155824	0.120709	0.103314	0.122216	0.0962209	0.0887021	0.0604389	0.091447	0.160062
Akap8l	0.0421642	0.173878	0.230937	0.120364	0.19035	0.0378187	0.120878	0.117575	0.0533539
Akap9	0.0568301	0.363563	0.486183	0.185175	0.294938	0.143024	0.480722	0.496427	0.480185
Akip1	0.000916614	0.0229921	0.0243091	0.0277763	0.0397434	0.0488206	0.0371932	0.0783831	0.0889232
Akirin1	0.215404	0.150886	0.136739	0.224062	0.165249	0.177404	0.495599	0.248213	0.355693
Akirin2	0.0559135	0.284527	0.197512	0.248135	0.22591	0.220724	0.595091	0.365788	0.373477
Akna	0.0751624	0.00287401	0.0121546	0.0962912	0.0125506	0.039194	0.000929829	0.0261277	0.0177846
Aknad1	0	0	0	0	0.00209176	0	0.000929829	0	0
Aknaos	0.00183323	0	0	0	0	0.00137523	0	0	0
Akr1a1	0.142992	0.731437	0.780931	1.35548	0.930833	0.448324	2.17673	0.953662	1.51169
Akr1b10	0.000916614	0.0546063	0.00607728	0.098143	0.0271929	0.0158151	0.00185966	0.104511	0
Akr1b3	0.0146658	0.113524	0.121546	0.307391	0.125506	0.16434	0.22037	0.195958	0.160062
Akr1b8	0.000916614	0.00718504	0.00607728	0.0222211	0.0376517	0.000687614	0.0176668	0.0261277	0
Akr1c12	0	0	0	0.00370351	0.00418352	0.00137523	0	0	0
Akr1c13	0.00274984	0.00431102	0	0.0407386	0.00209176	0.0233789	0	0	0.0533539
Akr1c14	0	0	0	0	0.00418352	0	0	0.0391916	0.391262
Akr1c18	0.00366646	0	0	0	0	0.00137523	0	0	0
Akr1c21	0	0	0	0.00185175	0	0	0	0	0
Akr1e1	0.000916614	0.0876574	0.0546955	0.0555526	0.0397434	0.0185656	0.0660179	0.0783831	0.106708
Akr7a5	0.00183323	0.155197	0.161048	0.0574044	0.110863	0.0275045	0.145983	0.091447	0.0889232
Akt1	0.107244	0.179626	0.109391	0.196286	0.181983	0.194595	0.32544	0.274341	0.302339
Akt1s1	0.0146658	0.123583	0.164087	0.0851807	0.123414	0.039194	0.158071	0.195958	0.106708
Akt2	0.161324	0.127894	0.148893	0.0851807	0.19035	0.0701366	0.0753162	0.235149	0.0889232
Akt3	0.00274984	0.0790354	0.0881206	0.0259246	0.0376517	0.0144399	0.182247	0.091447	0.0711385
Aktip	0.0192489	0.234232	0.29171	0.0518491	0.115047	0.0144399	0.431441	0.235149	0.177846
AL589670.1	0	0	0	0	0.00209176	0	0.00278949	0	0
AL589670.4	0	0	0	0	0.00209176	0	0	0	0
AL589670.5	0	0	0	0	0	0	0	0	0
AL589692.1	0	0	0.00303864	0.00185175	0.00836703	0.00206284	0.00278949	0	0
AL590144.2	0.127409	0.00718504	0.00607728	0.0814772	0.0334681	0.0336931	0	0.0130639	0.0533539
AL590144.3	0	0	0.00303864	0	0.00418352	0	0	0	0
AL591952.1	0	0	0	0.00185175	0	0	0.000929829	0	0
AL591952.3	0.00183323	0.00287401	0.0334251	0.00740702	0.00627528	0.00137523	0.00836846	0	0
AL626769.1	0	0	0	0	0	0.000687614	0	0	0
AL732506.1	0.00183323	0	0	0	0.00209176	0	0	0	0.0177846
Alad	0.00183323	0.148012	0.486183	0.0370351	0.0564775	0.0261293	0.0539301	0.0522554	0.248985
Alas1	0.145742	0.0574803	0.0638115	0.118512	0.0857621	0.626416	0.0697372	0.0653193	0.124492
Alcam	0.0614131	0.287401	0.0698888	0.103698	0.108771	0.0763251	0.662038	0	0.0177846
Aldh16a1	0.0174157	0.0287401	0.0212705	0.0629597	0.0167341	0.0481329	0.0139474	0.091447	0
Aldh18a1	0.000916614	0.0129331	0.00303864	0.00185175	0.0460187	0.0192532	0.0223159	0.104511	0
Aldh1a1	0	0.0574803	0	0.00370351	0.10668	0	0.00185966	0.0522554	0
Aldh1a2	0	0	0	0.00555526	0.060661	0	0.00743863	0	0
Aldh1a3	0	0.00143701	0.00303864	0	0.0209176	0	0.104141	0	0.0177846
Aldh1a7	0	0.0114961	0	0	0	0	0	0	0
Aldh1b1	0.000916614	0	0.00303864	0.00555526	0.00209176	0.0192532	0.00743863	0	0
Aldh1l1	0.000916614	0.0445472	0	0	0.0251011	0	0.000929829	0	0
Aldh1l2	0	0	0	0	0.00209176	0	0.0102281	0.0783831	0
Aldh2	2.41894	1.3163	0.926786	0.892546	1.41194	1.92257	0.265931	1.4109	1.04929
Aldh3a1	0	0	0	0	0.0711198	0.000687614	0.000929829	0	0
Aldh3a2	0.0742457	0.0560433	0.0638115	0.0314798	0.0836703	0.0508834	0.0734565	0.117575	0.0177846
Aldh3b1	0.274984	0.0919685	0.0577342	0.0925877	0.0251011	0.236539	0.0213861	0.0261277	0.0177846
Aldh3b2	0.00366646	0	0	0	0	0.00206284	0.00557897	0	0
Aldh3b3	0.0192489	0	0.00303864	0	0	0.00481329	0	0	0
Aldh4a1	0.011916	0.0316142	0.0243091	0.0259246	0.060661	0.0295674	0.0241756	0.091447	0.0355693
Aldh5a1	0	0.0287401	0.0151932	0.00185175	0.0271929	0.00206284	0.0232457	0.0130639	0.0177846
Aldh6a1	0.00458307	0.169567	0.264362	0.0222211	0.104588	0.00825136	0.0399827	0.130639	0.0177846
Aldh7a1	0.00183323	0.222736	0.191434	0.122216	0.186167	0.00825136	0.106001	0.195958	0.106708
Aldh9a1	0.0137492	0.19687	0.0941979	0.153696	0.0732115	0.114144	0.0697372	0.0130639	0.0889232
Aldoa	0	0	0	0	0	0	0.000929829	0	0
Aldoa	1.75715	1.63963	1.966	0.903656	1.47051	1.62827	6.60179	1.95958	1.20935
Aldob	0	0	0	0	0	0	0.000929829	0	0
Aldoc	0.00824953	1.03896	0.0182318	0.00925877	0.0878539	0.00275045	0.171089	0	0
Alg1	0.00916614	0.0574803	0.0668501	0.0703667	0.0648445	0.0433197	0.0790355	0.0391916	0.0889232
Alg10b	0.0183323	0.0689763	0.042541	0.0240728	0.0836703	0.0309426	0.0929829	0.0522554	0.160062
Alg11	0.00733291	0.0502953	0.0334251	0.0333316	0.0481104	0.00962659	0.0753162	0.0391916	0.106708
Alg12	0.00183323	0.00862204	0.00303864	0.0185175	0.0146423	0.00550091	0.0139474	0	0.0355693
Alg13	0.0155824	0.0244291	0.0455796	0.0277763	0.0188258	0.0385064	0.0232457	0	0.0177846
Alg14	0.0064163	0.26872	0.188396	0.0314798	0.188258	0.0336931	0.10786	0.130639	0.142277
Alg2	0.011916	0.0617913	0.0273478	0.0296281	0.0878539	0.0171903	0.230598	0.0653193	0.0533539
Alg3	0.00458307	0.0387992	0.0151932	0.0259246	0.0313764	0.0165027	0.0585792	0.0653193	0.106708
Alg5	0.0128326	0.188248	0.148893	0.17962	0.167341	0.102454	0.11065	0.0391916	0.142277
Alg6	0.00183323	0.0603543	0.124584	0.0370351	0.060661	0.0412568	0.0390528	0	0.0355693
Alg8	0	0.0172441	0.00607728	0.0351833	0.0271929	0.0281922	0.0195264	0	0
Alg9	0.0064163	0.0229921	0.0395023	0.0407386	0.0355599	0.0199408	0.0334738	0.0391916	0.0711385
Alkal2	0	0	0	0	0.0125506	0	0.0409125	0.091447	0
Alkbh1	0.0146658	0.0747244	0.103314	0.111105	0.0753033	0.10658	0.0288247	0.0783831	0.0533539
Alkbh2	0.00458307	0.0373622	0.0151932	0.0444421	0.0815786	0.00825136	0.0409125	0	0.0533539
Alkbh3	0.0109994	0.0316142	0.0577342	0.0611079	0.0564775	0.0323178	0.0836846	0.0261277	0.0533539
Alkbh4	0.00824953	0.0143701	0	0.0111105	0.0104588	0.012377	0.0120878	0.0130639	0.0355693
Alkbh5	0.0614131	0.277342	0.31298	0.188879	0.353507	0.118957	0.21944	0.522554	0.391262
Alkbh6	0.0100828	0.106339	0.118507	0.0611079	0.0543857	0.021316	0.105071	0.104511	0.0889232
Alkbh7	0.0109994	0.117835	0.188396	0.0574044	0.0878539	0.0412568	0.11065	0.156766	0.0711385
Alkbh8	0.00549968	0.0991535	0.0790047	0.0518491	0.0376517	0.0192532	0.0799653	0.0653193	0.0355693
Alms1	0.000916614	0.0143701	0.00911592	0.0166658	0.0439269	0.0192532	0.0102281	0	0.0177846
Alox12	0	0.00574803	0	0.00185175	0	0	0	0	0.160062
Alox12e	0	0	0	0	0.00418352	0.00137523	0	0	0
Alox15	0.00549968	0	0	0	0.00418352	0.0130647	0	0	0
Alox5	0.2924	0	0.00607728	0.0574044	0	0.144399	0.00185966	0	0
Alox5ap	3.88736	0.00574803	0.0972365	2.21655	0.0878539	2.00783	0.0297545	0.0130639	0.0177846
Alox8	0.000916614	0	0	0	0	0.00343807	0.00185966	0	0
Aloxe3	0	0	0.00303864	0.00185175	0	0	0	0	0
Alpk1	0.00366646	0.0129331	0.0182318	0.0333316	0.0104588	0.00550091	0.0065088	0	0
Alpk2	0	0.00143701	0	0	0.00418352	0	0.00278949	0.0261277	0
Alpk3	0	0	0	0.00185175	0	0.00275045	0	0	0
Alpl	0	0.113524	0.00607728	0.00925877	1.38056	0	0.00185966	0.0783831	0.426831
Als2	0.0064163	0.0129331	0.0303864	0.0240728	0.0104588	0.00550091	0.00836846	0	0.0355693
Als2cl	0	0	0	0.00925877	0.00209176	0	0	0	0.160062
Als2cr12	0	0	0	0.00185175	0	0.000687614	0.000929829	0	0
Alx1	0	0	0	0	0.0104588	0	0	0.0130639	0
Alx3	0	0	0	0	0.0104588	0	0	0	0
Alx4	0	0	0	0.00185175	0.0669363	0	0	0.143702	0
Alyref	0.0779122	0.251476	0.273478	0.299984	0.351415	1.116	0.238036	0.209022	0.480185
Alyref2	0.0128326	0.0474212	0.0516569	0.0462939	0.0292846	0.0233789	0.0446318	0.0391916	0.0711385
Amacr	0	0.0301772	0.0303864	0.0129623	0.052294	0.00481329	0.0557897	0.0261277	0
Ambn	0	0	0	0	0.00209176	0	0	0	0
Ambp	0	0	0	0.00185175	0	0	0	0	0
Ambra1	0.0174157	0.0416732	0.0577342	0.0314798	0.0292846	0.0137523	0.0483511	0.0522554	0.0533539
Amd1	0.0155824	0.403799	0.118507	0.0481456	0.135964	0.0591348	0.128316	0.104511	0.302339
Amd2	0.0357479	0.344882	0.185357	0.10555	0.140148	0.121708	0.0874039	0.104511	0.2312
Amdhd1	0	0	0	0	0	0.000687614	0	0	0
Amdhd2	0.0467473	0.112087	0.127623	0.0740702	0.060661	0.0962659	0.0567196	0.0391916	0.0355693
Amelx	0	0	0	0.00185175	0	0	0	0	0
Amer1	0.00458307	0.0387992	0.0455796	0.0111105	0.0313764	0.0116894	0.038123	0.0522554	0.0533539
Amer2	0.0568301	0.0100591	0.00911592	0.00185175	0.00209176	0.012377	0.21758	0	0
Amer3	0.000916614	0	0	0	0	0	0.0204562	0	0
Amfr	0.213571	0.342008	0.285632	0.149992	0.230093	0.127209	0.259422	0.117575	0.391262
Amh	0	0	0	0	0	0.000687614	0	0	0
Amigo1	0	0.0258661	0.0334251	0.00925877	0.060661	0.000687614	0.111579	0.0130639	0.0711385
Amigo2	0.00183323	0.00574803	0	0	0.00418352	0.000687614	0.065088	0.378852	0.0711385
Amigo3	0	0.00287401	0	0.00740702	0.00627528	0	0.0418423	0	0
Ammecr1	0.0100828	0.123583	0.0395023	0.0185175	0.0418352	0.0460701	0.0167369	0.0261277	0.0889232
Ammecr1l	0.0219987	0.0919685	0.0729274	0.0462939	0.0878539	0.0488206	0.0976321	0.091447	0.195631
Amn	0	0	0	0	0	0	0.000929829	0	0
Amn1	0.0595799	0.13939	0.158009	0.0648114	0.104588	0.0371311	0.189685	0.0130639	0.0355693
Amot	0	0.0373622	0.0151932	0.00370351	0.0481104	0.00687614	0.000929829	0.0130639	0.2312
Amotl1	0.0064163	0.162382	0.115468	0.00185175	0.330498	0.000687614	0.224089	0.496427	0.444616
Amotl2	0.0064163	0.172441	0.230937	0.0129623	0.253103	0.0116894	0.0278949	0.195958	0.142277
Ampd1	0	0	0	0	0	0	0.000929829	0	0
Ampd2	0.0265818	0.0488582	0.0151932	0.0222211	0.0648445	0.0845765	0.0715968	0.0391916	0.0177846
Ampd3	0.102661	0.179626	0.0212705	0.0462939	0.102496	0.0598224	0.100422	0.0391916	0.0889232
Amph	0	0.100591	0.0334251	0	0.00209176	0.00137523	0.151562	0.0261277	0
Amt	0.000916614	0.0402362	0.0151932	0.00185175	0.0188258	0.000687614	0.0195264	0.0391916	0.0177846
Amy1	0	0.00574803	0.0121546	0.00370351	0.129689	0	0.0176668	0.0130639	0
Amz1	0.000916614	0	0	0.0462939	0	0.00275045	0.00371932	0	0
Amz2	0.0128326	0.0862204	0.0881206	0.0722184	0.110863	0.0357559	0.0836846	0.143702	0.106708
Anapc1	0.0183323	0.133642	0.103314	0.0648114	0.0941291	0.0735746	0.0734565	0.156766	0.213416
Anapc10	0.0174157	0.0977165	0.0698888	0.090736	0.110863	0.0666985	0.128316	0.0261277	0.177846
Anapc11	0.0696627	0.484271	0.632037	0.281467	0.529215	0.271607	0.803372	0.496427	0.302339
Anapc13	0.186073	0.615039	0.635076	0.429607	0.579417	0.440073	0.27058	0.600937	0.337908
Anapc15	0.0265818	0.0244291	0.00607728	0.0722184	0.0251011	0.127209	0.0502108	0.0522554	0.0177846
Anapc16	0.0577467	0.530256	0.464912	0.177768	0.29703	0.126521	0.48909	0.40498	0.4624
Anapc2	0.052247	0.0833464	0.0911592	0.098143	0.129689	0.0563843	0.147843	0.0783831	0.106708
Anapc4	0.0229154	0.0948425	0.0881206	0.0555526	0.0962209	0.0529462	0.132036	0.130639	0.160062
Anapc5	0.0348313	0.303209	0.29171	0.135178	0.326314	0.340369	0.424932	0.313533	0.409046
Anapc7	0.0201655	0.0617913	0.0729274	0.0444421	0.0732115	0.0618852	0.070667	0.143702	0.0177846
Ang	0	0.00287401	0	0.492567	0.069028	0.00275045	0.0148773	0	0
Angel1	0	0.00574803	0.0121546	0.00185175	0.00627528	0.00137523	0.101351	0	0.0177846
Angel2	0.0430809	0.15376	0.218782	0.109254	0.133873	0.090765	0.100422	0.182894	0.2312
Angpt1	0.000916614	0.0100591	0	0.0203693	0.11923	0.0247541	0.000929829	0.117575	0.0177846
Angpt2	0.00733291	0.354941	0.212705	0.00555526	0.200809	0.00275045	0.00371932	0.104511	0
Angpt4	0	0.00143701	0	0	0.0334681	0	0.00185966	0.0653193	0
Angptl1	0	0.0589173	0.00303864	0.00370351	0.211268	0	0.00464915	0	0
Angptl2	0	0.0445472	0.042541	0	0.0230093	0.000687614	0.0065088	0.130639	0
Angptl3	0	0.00431102	0	0	0	0.00618852	0	0	0
Angptl4	0.00274984	0.304646	0.288671	0	0.313764	0.0116894	0.00464915	0	0.124492
Angptl6	0.000916614	0.0373622	0.0182318	0.014814	0.00836703	0.00275045	0.0771758	0	0
Angptl7	0	0	0	0.00185175	0.964301	0	0	0	0
Angptl8	0	0	0	0	0	0.00412568	0	0	0
Ank	0.00274984	0.365	0.568226	0.0555526	0.232185	0.00825136	0.125527	0.0653193	0.0177846
Ank1	0.00274984	0.00431102	0.00303864	0.00185175	0.00627528	0.000687614	0.241756	0	0
Ank2	0.011916	0.133642	0.264362	0.0333316	0.822061	0.00206284	2.46312	0.117575	0.0355693
Ank3	0.00274984	0.959921	0.787008	0.0203693	0.0355599	0.00756375	0.972601	0.130639	0
Ankdd1b	0	0	0	0	0.00209176	0	0.00278949	0	0
Ankef1	0	0	0	0	0	0	0.00185966	0	0
Ankfn1	0	0.00143701	0.0334251	0	0	0	0	0	0
Ankfy1	0.0531636	0.117835	0.075966	0.181472	0.0962209	0.051571	0.10786	0.130639	0.160062
Ankhd1	0.0632464	0.235669	0.164087	0.155547	0.140148	0.0715118	0.0874039	0.16983	0.213416
Ankib1	0.011916	0.130768	0.124584	0.0629597	0.0773951	0.0357559	0.175738	0.0522554	0.124492
Ankle1	0	0	0	0	0	0.0206284	0	0	0
Ankle2	0.0274984	0.12502	0.109391	0.118512	0.11923	0.0570719	0.0530003	0.130639	0.160062
Ankmy1	0.00733291	0.00574803	0.00911592	0	0.0167341	0.0233789	0.0204562	0	0
Ankmy2	0.000916614	0.0876574	0.075966	0.0314798	0.0773951	0.017878	0.0595091	0.182894	0.142277
Ankra2	0.0339147	0.264409	0.127623	0.0685149	0.102496	0.0412568	0.290107	0.0653193	0.0889232
Ankrd10	0.00549968	0.0919685	0.103314	0.0703667	0.108771	0.0873269	0.135755	0.104511	0.355693
Ankrd11	0.430809	0.520197	0.635076	0.592562	0.420443	0.358247	0.3803	0.653193	0.835878
Ankrd12	0.314399	0.840649	1.05137	0.255542	0.458095	0.396753	0.581143	0.457235	0.693601
Ankrd13a	0.151241	0.0488582	0.0334251	0.162954	0.0376517	0.243415	0.0399827	0.091447	0.444616
Ankrd13b	0.00183323	0.0330512	0.1337	0.00555526	0.0125506	0.00206284	0.0929829	0	0.0177846
Ankrd13c	0.165907	0.156634	0.148893	0.0685149	0.131781	0.0715118	0.140404	0.104511	0.0889232
Ankrd13d	0.0192489	0.00287401	0.0121546	0.014814	0.00836703	0.00481329	0.10972	0	0
Ankrd16	0.0109994	0.0531693	0.0486183	0.0407386	0.0313764	0.0268169	0.0306844	0.0522554	0.0533539
Ankrd17	0.0714959	0.228484	0.227898	0.190731	0.286571	0.129271	0.27244	0.222086	0.373477
Ankrd2	0	0	0	0	0	0	0.00929829	0	0
Ankrd22	0.23007	0	0.00303864	0	0.00836703	0.0783879	0	0	0
Ankrd23	0	0.00143701	0.00303864	0	0	0	0	0	0
Ankrd24	0.000916614	0.0445472	0.0395023	0.0129623	0.0334681	0.00275045	0.0836846	0	0.0533539
Ankrd26	0.00366646	0.0991535	0.109391	0.0259246	0.117138	0.0226912	0.065088	0.0391916	0.160062
Ankrd27	0.0155824	0.0316142	0.0243091	0.0370351	0.0878539	0.0309426	0.0353335	0.0653193	0.0177846
Ankrd28	0.0467473	0.241417	0.2674	0.0129623	0.060661	0.146462	0.0399827	0.0391916	0.124492
Ankrd29	0	0.00431102	0	0	0.0292846	0.000687614	0.0669477	0	0.0889232
Ankrd31	0	0	0	0	0	0	0.00278949	0	0
Ankrd33b	0.559135	0.00431102	0.106352	0.0240728	0.0230093	0.017878	0.0715968	0	0.248985
Ankrd34a	0	0	0	0	0	0	0.00464915	0.0261277	0
Ankrd34b	0	0	0	0	0	0	0.000929829	0	0
Ankrd35	0	0	0	0	0.0313764	0	0.00464915	0	0.0177846
Ankrd36	0	0	0	0	0.00209176	0	0	0	0
Ankrd37	0.00458307	0.00287401	0.00607728	0.00555526	0.00836703	0.00550091	0.0353335	0.0391916	0.0177846
Ankrd39	0.00274984	0.0387992	0.0698888	0.0166658	0.060661	0.0254417	0.0688074	0.0522554	0.0355693
Ankrd40	0.0146658	0.212677	0.334251	0.0888842	0.127597	0.042632	0.26965	0.16983	0.142277
Ankrd42	0	0.00287401	0	0	0.00836703	0	0.0223159	0	0
Ankrd44	0.288733	0.0661023	0.0303864	0.292577	0.0418352	0.132709	0.0455616	0.130639	0.142277
Ankrd45	0	0.00143701	0	0.00185175	0.00209176	0	0.0827548	0	0
Ankrd46	0.0329981	0.114961	0.176241	0.0370351	0.104588	0.0611976	0.463055	0.0783831	0.160062
Ankrd49	0.0109994	0.0862204	0.085082	0.0777737	0.0711198	0.0721994	0.0697372	0.0783831	0.0533539
Ankrd50	0.0100828	0.19687	0.191434	0.0203693	0.0794868	0.00343807	0.120878	0.130639	0.0533539
Ankrd52	0.00183323	0.0244291	0.0182318	0.0240728	0.0125506	0.00893898	0.0223159	0.0130639	0.0177846
Ankrd54	0.00733291	0.0474212	0.0455796	0.0333316	0.0418352	0.0584472	0.0455616	0.0522554	0.0177846
Ankrd55	0	0.00143701	0	0	0.00418352	0.000687614	0.0223159	0	0
Ankrd6	0	0	0	0.00185175	0.00209176	0	0.0892636	0	0
Ankrd61	0	0.00143701	0	0	0	0	0	0	0
Ankrd66	0	0	0	0	0	0.000687614	0	0	0
Ankrd9	0.0513304	0.0373622	0.0364637	0.00555526	0.0292846	0.0508834	0.0557897	0.0261277	0
Anks1	0.0705793	0.227047	0.255246	0.098143	0.0209176	0.0550091	0.0520704	0.0653193	0.0355693
Anks1b	0	0.129331	0.00303864	0.00740702	0.00209176	0	0.118088	0	0
Anks3	0.0100828	0.0646653	0.0820433	0.0481456	0.0669363	0.0240665	0.0446318	0.0391916	0.0889232
Anks6	0	0.0129331	0	0.0111105	0.00418352	0	0.0195264	0.0130639	0.0177846
Ankub1	0	0.00574803	0.0212705	0.00185175	0	0	0	0	0
Ankzf1	0.040331	0.0402362	0.0546955	0.014814	0.0397434	0.0336931	0.0362633	0.0391916	0.0355693
Anln	0.00366646	0.149449	0.0972365	0.0185175	0.00209176	0.119645	0.0130176	0	0
Ano1	0.000916614	0	0.00303864	0	0.00836703	0	0.00371932	0.522554	0
Ano10	0.117327	0.133642	0.0941979	0.0296281	0.121322	0.0873269	0.0669477	0.16983	0.0533539
Ano2	0	0	0	0	0	0	0.000929829	0	0
Ano3	0	0.00574803	0.00607728	0.00925877	0.00836703	0	0.529073	0	0
Ano4	0	0.00287401	0	0	0.0125506	0.00206284	0.0418423	0	0
Ano6	0.0476639	0.12502	0.161048	0.0685149	0.244736	0.0653233	0.0901934	0.391916	0.248985
Ano7	0	0	0	0	0	0	0.000929829	0	0
Ano8	0.00183323	0.0359252	0.0395023	0.00925877	0.0271929	0.00206284	0.0557897	0.0130639	0
Anp32a	0.493138	0.508701	0.35856	0.592562	0.412076	0.919339	0.262212	0.352724	1.42277
Anp32b	0.210821	0.639468	0.641153	0.625893	0.583601	2.20311	0.414704	0.470299	0.586893
Anp32e	0.0430809	0.544626	0.455796	0.275911	0.219635	0.592035	0.139474	0.287405	0.213416
Anpep	0.00183323	0	0	0.00740702	0.0899456	0	0	0.091447	0
Antxr1	0.00274984	0.155197	0.0820433	0.00185175	0.253103	0.00137523	0.00371932	0.274341	0.0355693
Antxr2	0.374895	0.0661023	0.0577342	0.0592562	0.110863	0.0660109	0.0464915	0.0522554	0.0355693
Anxa1	10.1103	0.0215551	0.322096	0.346278	0.732115	6.61759	0.0892636	0.352724	0.142277
Anxa11	0.482139	0.0560433	0.0486183	0.0685149	0.0794868	0.230351	0.225948	0.209022	0.195631
Anxa11os	0.0137492	0	0	0	0	0	0	0	0
Anxa2	2.03305	1.31055	1.18507	0.690705	1.4224	0.871206	4.91415	0.352724	1.19157
Anxa3	0.691127	0.00431102	0.0151932	0.335168	0.198717	0.87602	0.00464915	0.313533	1.01372
Anxa4	0.0137492	0.0747244	0.118507	0.16851	0.22591	0.0206284	0.0502108	0.0653193	0.0355693
Anxa5	0.260318	1.12661	1.12734	1.21845	1.90559	0.332117	6.39258	1.37171	1.24492
Anxa6	0.0449141	0.224173	0.221821	0.151844	0.192442	0.0673861	0.757811	0.287405	0.213416
Anxa7	0.139325	0.171004	0.182318	0.133326	0.311672	0.169153	0.537441	0.313533	0.320123
Anxa8	0	0	0.00303864	0	0	0	0	0	0
Anxa9	0.000916614	0.00718504	0.00911592	0.00740702	0.0104588	0.00137523	0.000929829	0	0
Aoah	0.105411	0	0	0.24258	0.00209176	0.0962659	0	0	0
Aoc1	0	0	0	0	0	0.000687614	0	0	0
Aoc2	0	0.00143701	0	0.00185175	0.00209176	0	0.00371932	0	0
Aoc3	0	0	0	0	0.0418352	0	0	1.12349	0
Aox1	0	0.00287401	0.00303864	0	0.0292846	0	0.032544	0	0.0177846
Aox2	0	0	0	0	0.00209176	0	0	0	0
Aox3	0	0	0	0.00185175	0.0585692	0	0	0	0
Ap1ar	0.00549968	0.0962795	0.145855	0.0685149	0.0564775	0.0481329	0.548599	0.156766	0.0711385
Ap1b1	0.0384978	0.0675393	0.0334251	0.35924	0.060661	0.0446949	0.185036	0.0783831	0.0889232
Ap1g1	0.0980777	0.137953	0.136739	0.0999948	0.138056	0.069449	0.158071	0.117575	0.195631
Ap1g2	0.00549968	0.00718504	0	0.0388868	0.0146423	0.0226912	0.00278949	0	0
Ap1m1	0.104494	0.0732874	0.0941979	0.0796255	0.0627528	0.153338	0.315212	0.182894	0.106708
Ap1m2	0.00183323	0	0	0	0	0	0	0	0
Ap1s1	0.0357479	0.135079	0.085082	0.124068	0.127597	0.165027	0.424932	0.0783831	0.124492
Ap1s2	0.385895	0.136516	0.270439	0.374054	0.0627528	0.246166	0.496529	0.0653193	0.266769
Ap1s3	0.0100828	0.00143701	0	0.0111105	0.00209176	0.0116894	0.0102281	0	0
Ap2a1	0.0247486	0.140827	0.118507	0.0499974	0.0815786	0.0433197	0.311493	0.222086	0.213416
Ap2a2	0.165907	0.258661	0.29171	0.549971	0.292846	0.18428	1.11208	0.182894	0.284554
Ap2b1	0.150325	0.303209	0.173203	0.249987	0.282387	0.153338	0.510476	0.300469	0.337908
Ap2m1	0.210821	0.432539	0.677617	0.449976	0.432994	0.353433	1.17158	0.640129	0.533539
Ap2s1	0.340064	0.439724	0.376792	0.535157	0.361874	0.651858	1.08976	0.40498	0.444616
Ap3b1	0.106327	0.116398	0.124584	0.166658	0.138056	0.104517	0.0957724	0.104511	0.177846
Ap3b2	0.00183323	0.00431102	0	0	0.00418352	0	0.317072	0	0
Ap3d1	0.0504138	0.13939	0.167125	0.14814	0.15479	0.0646357	0.253843	0.130639	0.0889232
Ap3m1	0.0549968	0.127894	0.0972365	0.0703667	0.0836703	0.072887	0.136685	0.143702	0.0355693
Ap3m2	0.00458307	0.0474212	0.0151932	0.0166658	0.0292846	0.00412568	0.0520704	0.0391916	0.0355693
Ap3s1	0.472973	0.116398	0.161048	0.175917	0.22591	1.06718	0.566266	0.104511	0.160062
Ap3s2	0.0064163	0.0761614	0.0395023	0.0444421	0.0230093	0.0350683	0.16179	0.117575	0.0533539
Ap4b1	0.0146658	0.0158071	0.0121546	0.00925877	0.0251011	0.00893898	0.0316142	0	0.0355693
Ap4e1	0.00183323	0.0273031	0.0486183	0.0166658	0.0167341	0.0103142	0.0251054	0.0130639	0
Ap4m1	0.0064163	0.0632283	0.0486183	0.0629597	0.0564775	0.039194	0.0530003	0.0391916	0.0889232
Ap4s1	0.0467473	0.179626	0.203589	0.0944395	0.131781	0.0708242	0.21572	0.16983	0.177846
Ap5b1	0.0183323	0.00143701	0.00607728	0.014814	0.00209176	0.0158151	0.00929829	0	0
Ap5m1	0.0128326	0.0646653	0.0729274	0.0462939	0.0334681	0.0247541	0.0632284	0.0261277	0.0711385
Ap5s1	0.0192489	0.0186811	0.0151932	0.0407386	0.0334681	0.00618852	0.0362633	0.0391916	0.0355693
Ap5z1	0.0064163	0.0201181	0.0243091	0.0166658	0.0188258	0.021316	0.0520704	0	0
Apaf1	0.0898282	0.0273031	0.0151932	0.13703	0.0460187	0.105205	0.0232457	0	0.0711385
Apba1	0	0.0172441	0.0334251	0.014814	0.0125506	0.0130647	0.556038	0.130639	0
Apba2	0.000916614	0.00287401	0.00303864	0.00370351	0.00209176	0.000687614	0.179457	0	0
Apba3	0.0146658	0.0775984	0.0516569	0.0314798	0.0648445	0.0206284	0.0278949	0.0783831	0.0355693
Apbb1	0.00274984	0.104902	0.17928	0.0111105	0.0543857	0.00275045	0.408195	0.130639	0.0177846
Apbb1ip	0.453724	0.00143701	0.00607728	0.403683	0.0146423	0.287422	0	0	0.0355693
Apbb2	0.000916614	0.0718504	0.0334251	0.00555526	0.223818	0	0.130176	0.470299	0.96037
Apc	0.0412476	0.320453	0.376792	0.116661	0.15479	0.0385064	0.668547	0.261277	0.248985
Apc2	0.000916614	0.148012	0.0364637	0.00555526	0.0146423	0.000687614	0.159931	0	0
Apcdd1	0	0	0.00303864	0	0	0	0	0	0.0355693
Apeh	0.0155824	0.0502953	0.0395023	0.0555526	0.0251011	0.0336931	0.0492809	0.0653193	0.0711385
Apela	0	0.00287401	0	0	0	0	0	0	0
Apex1	0.000916614	0.130768	0.151932	0.0999948	0.0753033	0.121708	0.171089	0.0261277	0.0177846
Apex2	0	0.0186811	0.0121546	0.0185175	0.0230093	0.0206284	0.0195264	0.0261277	0.0177846
Aph1a	0.0559135	0.267283	0.17928	0.212952	0.246827	0.134085	0.103211	0.248213	0.409046
Aph1b	0.104494	0.0948425	0.0577342	0.0722184	0.0627528	0.0371311	0.0790355	0.0261277	0.0177846
Aph1c	0.0513304	0.0301772	0.0364637	0.13703	0.0209176	0.0144399	0.00929829	0.0130639	0
Api5	0.0898282	0.156634	0.124584	0.164806	0.110863	0.182905	0.113439	0.222086	0.337908
Apip	0.0229154	0.205492	0.124584	0.13703	0.138056	0.12377	0.16458	0.0522554	0.124492
Aplf	0.00183323	0.0100591	0.0151932	0.0111105	0.0271929	0.0165027	0.0223159	0.0261277	0
Apln	0.000916614	0	0	0	0.00627528	0.00137523	0.00185966	0	0.0177846
Aplnr	0.00274984	0	0	0.00185175	0	0	0	0	0.49797
Aplp1	0.00549968	0.0244291	0.0182318	0.00370351	0.0125506	0.00137523	0.92797	0	0.0355693
Aplp2	0.0705793	1.49592	1.20026	0.448125	1.31781	0.0715118	0.935408	1.89426	3.9304
Apmap	0.0788288	0.0919685	0.0577342	0.0518491	0.0564775	0.099704	0.104141	0.104511	0.0889232
Apoa2	0	0.00574803	0	0	0.00209176	0.00137523	0.000929829	0	0
Apobec1	0.023832	0.0431102	0.0486183	0.342575	0.0355599	0.0233789	0.00278949	0.0130639	0
Apobec3	0.0164991	0.0201181	0.00911592	0.331464	0.0439269	0.13821	0.00185966	0	0.195631
Apobr	0.240153	0.00287401	0.0212705	0.0629597	0.0209176	0.0763251	0.00836846	0.0130639	0
Apoc1	0.00549968	0.25435	0	0.0425904	0.0146423	0.00550091	0	0	0
Apoc4	0.00183323	0	0.00303864	0.0185175	0.00209176	0	0.000929829	0	0
Apod	0.0201655	0.222736	0.859936	0.24258	79.7336	0.0165027	0.0418423	0.0130639	0.0177846
Apoe	1.27043	188.001	1.73203	121.22	13.45	0.405004	0.486301	0.313533	2.47206
Apof	0	0	0	0	0.00209176	0	0	0	0
Apoh	0	0	0.00607728	0	0	0	0.000929829	0	0
Apol10b	0	0	0	0	0	0	0	0	0.0533539
Apol6	0	0	0	0	0.00627528	0	0	0	0
Apol7d	0	0	0	0	0.00418352	0	0.000929829	0.0130639	0
Apol7e	0	0	0	0	0	0.00206284	0	0	0
Apol8	0.00183323	0	0	0	0	0.000687614	0	0	0
Apol9a	0	0.00143701	0	0	0	0	0.00185966	0	0.0177846
Apol9b	0	0	0	0	0.00209176	0	0.000929829	0	0.0355693
Apold1	0.000916614	0.00143701	0	0.0111105	0	0.00825136	0.000929829	0.091447	0.160062
Apom	0	0	0	0	0	0.000687614	0	0	0
Apon	0	0	0	0	0	0.000687614	0	0	0
Apoo	0.00366646	0.0977165	0.0698888	0.0222211	0.0543857	0.0323178	0.293826	0.104511	0.0355693
Apool	0.00824953	0.0574803	0.0577342	0.0611079	0.0439269	0.0378187	0.026965	0.0653193	0.0711385
Apopt1	0.0256652	0.227047	0.258285	0.146289	0.152698	0.143711	0.21851	0.156766	0.302339
App	0.40606	1.50311	1.53755	1.38141	2.84061	0.31974	2.8304	1.04511	4.1616
Appbp2	0.103577	0.257224	0.29171	0.0777737	0.163157	0.0859517	0.198983	0.235149	0.213416
Appbp2os	0.00183323	0.00287401	0	0	0	0.00206284	0	0	0
Appl1	0.0714959	0.28309	0.325135	0.157399	0.223818	0.103142	0.377511	0.16983	0.337908
Appl2	0.00183323	0.129331	0.103314	0.0518491	0.100404	0.0185656	0.0418423	0.0522554	0.0711385
Aprt	0.594883	0.409547	0.194473	0.52775	0.432994	1.25833	0.154352	0.143702	0.195631
Aptx	0.0201655	0.0517323	0.0486183	0.0407386	0.052294	0.0275045	0.0994917	0.0261277	0.0177846
Aqp1	0.000916614	0.00287401	0.00911592	0.00370351	0.0711198	0.00137523	0.672266	0.0261277	0.72917
Aqp11	0	0.0114961	0.00303864	0.00370351	0.0146423	0.00137523	0.0241756	0	0.373477
Aqp2	0	0.00143701	0	0	0.00836703	0	0	0	0
Aqp3	0	0.0114961	0	0.00370351	0.00627528	0	0	0	0
Aqp4	0.00458307	0.209803	0	0	0.00418352	0	0	0	0
Aqp5	0	0.00431102	0	0	0	0	0	0	0
Aqp9	0.0604965	0.00287401	0.00303864	0.00185175	0.00209176	0.00550091	0	0	0
Aqr	0.0210821	0.122146	0.103314	0.118512	0.110863	0.0687614	0.0883338	0.130639	0.106708
Ar	0.000916614	0.00287401	0	0.00185175	0.181983	0.00137523	0.197124	0.274341	0.302339
Araf	0.0559135	0.255787	0.243091	0.0999948	0.188258	0.0673861	0.748512	0.209022	0.177846
Arap1	0.140242	0.0718504	0.0820433	0.198138	0.10668	0.0467577	0.0446318	0.091447	0.0177846
Arap2	0.0128326	0.0876574	0	0.0611079	0.0564775	0.0268169	0.00836846	0.300469	0.391262
Arap3	0.143908	0.00143701	0	0.0611079	0.00209176	0.0501958	0.000929829	0	0.266769
Arc	0	0.0201181	0.042541	0.014814	0.0355599	0.00206284	0	0.0130639	0
Arcn1	0.0944113	0.209803	0.191434	0.174065	0.315856	0.154713	0.146913	0.287405	0.213416
Areg	0	0.00143701	0	0.140733	0	0	0.000929829	0	0
Arel1	0.0339147	0.0603543	0.0364637	0.0425904	0.0313764	0.0288798	0.0743863	0.0522554	0.0177846
Arf1	0.776372	0.722815	0.650269	0.888842	0.974759	0.955783	1.08697	1.16268	1.12043
Arf2	0.0229154	0.0934055	0.0972365	0.10555	0.0983126	0.0433197	0.0297545	0.091447	0.142277
Arf3	0.131992	0.149449	0.230937	0.192582	0.152698	0.11827	0.48816	0.182894	0.195631
Arf4	0.376728	0.571929	0.546955	0.66478	1.31362	0.360309	0.503967	0.50949	0.658031
Arf4os	0	0.00143701	0.00607728	0.00185175	0.00627528	0	0	0	0
Arf5	0.797454	0.896693	0.929824	0.87588	1.20067	0.852641	1.35755	0.600937	1.33385
Arf6	0.138409	0.114961	0.154971	0.307391	0.204992	0.218661	0.187825	0.16983	0.2312
Arfgap1	0.0201655	0.0546063	0.0395023	0.0499974	0.108771	0.0433197	0.0604389	0.0653193	0.106708
Arfgap2	0.0513304	0.136516	0.197512	0.112957	0.150607	0.0935154	0.0920531	0.104511	0.213416
Arfgap3	0.011916	0.0431102	0.0151932	0.0240728	0.127597	0.0247541	0.198054	0.0261277	0.195631
Arfgef1	0.312565	0.149449	0.142816	0.120364	0.15479	0.250979	0.32451	0.104511	0.284554
Arfgef2	0.0348313	0.0258661	0.0455796	0.0388868	0.0941291	0.0275045	0.205492	0.0653193	0.0355693
Arfgef3	0.00183323	0	0	0.00185175	0.0502022	0	0.607178	0	0
Arfip1	0.0311649	0.178189	0.17928	0.0740702	0.104588	0.0158151	0.0874039	0.261277	0.0711385
Arfip2	0.00824953	0.0790354	0.0638115	0.0222211	0.108771	0.0336931	0.10972	0.0783831	0.0711385
Arfrp1	0.040331	0.133642	0.142816	0.0999948	0.121322	0.0825136	0.10972	0.0783831	0.266769
Arg1	0	0	0	0.00185175	0	0	0	0	0
Arg2	0.376728	0.00143701	0.00303864	0.00925877	0.0104588	0.00550091	0.000929829	0	0
Arglu1	0.157658	0.774547	0.793085	0.455532	0.644262	0.442136	0.555108	0.783831	0.764739
Arhgap1	0.0540802	0.0718504	0.0486183	0.0925877	0.0857621	0.0639481	0.10693	0.313533	0.106708
Arhgap10	0.011916	0.0387992	0.224859	0.0333316	0.0983126	0.0350683	0.00743863	0.261277	0.177846
Arhgap11a	0.0219987	0.00431102	0.00607728	0.0462939	0	0.158151	0.00278949	0	0
Arhgap12	0	0.163819	0.164087	0.118512	0.0983126	0.00412568	0.118088	0.0391916	0.0355693
Arhgap15	0.371229	0.00431102	0.0212705	0.333316	0.0271929	0.250291	0.298475	0.0783831	0
Arhgap15os	0	0	0	0	0	0.000687614	0.000929829	0.0130639	0
Arhgap17	0.0751624	0.132205	0.121546	0.392572	0.133873	0.101767	0.198054	0.16983	0.426831
Arhgap18	0.0375812	0.00718504	0.0182318	0.35924	0.0397434	0.0343807	0.000929829	0.0391916	0.195631
Arhgap19	0.0421642	0.0819094	1.13645	0.161103	0.00209176	0.211785	0.00743863	0	0
Arhgap20	0.00183323	0.00431102	0.0151932	0	0.0941291	0	0.0883338	0.0261277	0.0177846
Arhgap21	0.00366646	0.0215551	0.0303864	0.0296281	0.115047	0.0247541	0.209212	0.0130639	0.106708
Arhgap22	0.000916614	0.00287401	0.00607728	0.101847	0.00418352	0	0.11065	0	0
Arhgap23	0.0430809	0.0474212	0.100275	0.0166658	0.060661	0.0171903	0.081825	0.104511	0.0533539
Arhgap24	0.0229154	0.145138	0.455796	0.0166658	0.0899456	0.00412568	0.0483511	0.130639	0.0177846
Arhgap25	0.115493	0	0.00303864	0.164806	0	0.0371311	0.00557897	0	0.0533539
Arhgap26	0.0375812	0.0661023	0.0334251	0.0555526	0.0271929	0.0378187	0.222229	0.0261277	0.142277
Arhgap27	0.0229154	0.0100591	0.00607728	0.0240728	0.0125506	0.0316302	0.0353335	0	0.160062
Arhgap27os1	0.000916614	0	0	0.00555526	0	0.00275045	0	0	0.0355693
Arhgap27os2	0	0.0158071	0	0.0388868	0.00418352	0.00481329	0.00743863	0	0
Arhgap27os3	0.000916614	0	0	0.00555526	0	0.00275045	0	0	0
Arhgap28	0.00274984	0.0129331	0.0182318	0.00185175	0.0188258	0	0.275229	0	0.0355693
Arhgap29	0.00274984	0.162382	0.1337	0.0129623	0.359782	0.00206284	0.00185966	1.05817	0.995939
Arhgap30	0.387728	0.00143701	0.00607728	0.372203	0.00836703	0.21316	0.000929829	0	0
Arhgap31	0.131992	0.205492	0.483144	0.259246	0.248919	0.0598224	0.0548599	0.104511	1.47612
Arhgap32	0.00183323	0.285964	0.085082	0.00370351	0.179891	0.00137523	0.0827548	0.0261277	0.0355693
Arhgap33	0	0.0158071	0.00607728	0.00555526	0.00627528	0.0144399	0.0622986	0.0130639	0.0177846
Arhgap35	0.00458307	0.142264	0.0911592	0.0222211	0.11923	0.00275045	0.176668	0.195958	0.0177846
Arhgap36	0.000916614	0	0	0	0	0	0.0102281	0	0
Arhgap39	0.0109994	0.330512	0.364637	0.0666632	0.0292846	0.0171903	0.134825	0.0391916	0.0177846
Arhgap4	0.145742	0.00862204	0.00911592	0.0999948	0.0104588	0.107955	0	0.0130639	0
Arhgap42	0	0.107776	0.0455796	0	0.0334681	0	0.0409125	0.195958	0.0533539
Arhgap44	0	0.00143701	0.00303864	0.00185175	0.0292846	0	0.0911233	0.117575	0
Arhgap45	0.338231	0.00143701	0.0121546	0.522195	0.0188258	0.290861	0.000929829	0	0
Arhgap5	0.0265818	0.820531	0.677617	0.198138	0.554316	0.0144399	0.333809	0.548682	0.818093
Arhgap6	0.00183323	0.00143701	0	0.0166658	0.0815786	0.00137523	0.00371932	0.33966	0
Arhgap8	0	0	0	0	0	0	0.000929829	0	0.0177846
Arhgap9	0.252069	0	0.0121546	0.175917	0	0.141648	0.000929829	0	0
Arhgdia	0.324481	0.630846	0.750544	0.898101	0.57105	0.514335	1.58815	0.74464	1.17379
Arhgdib	7.94154	0.0258661	0.188396	2.03508	0.441361	8.85234	0.0557897	0.195958	0.124492
Arhgdig	0.00183323	0.0258661	0.0273478	0.00740702	0.0125506	0.00343807	1.30548	0	0
Arhgef1	0.285067	0.163819	0.182318	0.257394	0.14224	0.301862	0.0985619	0.091447	0.4624
Arhgef10	0.00274984	0.354941	0.416294	0.0166658	0.0648445	0.00137523	0.0120878	0.0130639	0.0533539
Arhgef10l	0.00274984	0.145138	0.0607728	0.0796255	0.0439269	0.0110018	0.0929829	0.117575	0.0177846
Arhgef11	0.0219987	0.0862204	0.0455796	0.0666632	0.0857621	0.0158151	0.278949	0.156766	0.106708
Arhgef12	0.0256652	0.538878	0.525685	0.103698	0.378608	0.0103142	0.338458	0.91447	0.942585
Arhgef15	0.000916614	0.00143701	0	0.00185175	0	0	0.0278949	0	0.337908
Arhgef16	0	0.0330512	0	0.00185175	0	0	0.000929829	0.0522554	0
Arhgef17	0.00274984	0.140827	0.191434	0.00370351	0.0962209	0	0.122737	0.50949	0.0177846
Arhgef18	0.0549968	0.0632283	0.0182318	0.0259246	0.069028	0.0385064	0.0632284	0.0783831	0.0355693
Arhgef19	0.000916614	0.0344882	0.00911592	0	0.0104588	0	0.0278949	0.0130639	0
Arhgef2	0.11091	0.0459842	0.0243091	0.198138	0.131781	0.125833	0.0260352	0.33966	0.409046
Arhgef25	0.000916614	0.0991535	0.0395023	0.00370351	0.215451	0	0.169229	0.352724	0
Arhgef26	0.00274984	0.231358	0.164087	0.00370351	0.0230093	0.00343807	0	0.0130639	0
Arhgef28	0	0.0962795	0.173203	0.00185175	0.0711198	0.00206284	0.171089	0	0.0711385
Arhgef3	0.141159	0.0445472	0.00911592	0.135178	0.0125506	0.0405692	0.00557897	0	0.373477
Arhgef33	0	0.00143701	0.00303864	0	0.00627528	0	0.00278949	0	0
Arhgef37	0	0.00718504	0.00607728	0.00370351	0	0.00137523	0.00278949	0	0
Arhgef39	0	0	0	0.00740702	0.00418352	0.0673861	0	0	0
Arhgef4	0.0128326	0.0114961	0.00303864	0.00740702	0.00627528	0.00343807	0.0427721	0	0
Arhgef40	0.00916614	0.310394	0.334251	0.0351833	0.173616	0.00687614	0.0344037	0.0783831	0.0177846
Arhgef5	0	0	0	0.0166658	0.0230093	0.000687614	0	0.0653193	0.177846
Arhgef6	0.147575	0.214114	0.0182318	0.314798	0.0648445	0.24204	0.0120878	0.0653193	0.0177846
Arhgef7	0.0229154	0.123583	0.109391	0.0407386	0.0502022	0.0281922	0.0836846	0.875278	0.177846
Arhgef9	0	0.188248	0.148893	0.00185175	0.0543857	0.00206284	0.0492809	0.0522554	0.0889232
Arid1a	0.131076	0.280216	0.334251	0.312947	0.184075	0.209035	0.230598	0.326596	0.444616
Arid1b	0.0504138	0.160945	0.203589	0.10555	0.127597	0.0660109	0.159001	0.248213	0.106708
Arid2	0.0696627	0.107776	0.151932	0.0925877	0.125506	0.0866393	0.065088	0.143702	0.160062
Arid3a	0.267651	0.0129331	0.0273478	0.135178	0.0251011	0.186343	0.0297545	0.0261277	0
Arid3b	0.0632464	0.00287401	0.00303864	0.0537009	0.00836703	0.0378187	0.0167369	0.0130639	0.0355693
Arid4a	0.179656	0.19687	0.20055	0.381461	0.202901	0.200096	0.16272	0.182894	0.391262
Arid4b	0.184239	0.354941	0.282594	0.16851	0.301213	0.129959	0.232457	0.378852	0.533539
Arid5a	0.0430809	0.0344882	0.0607728	0.109254	0.0271929	0.0563843	0.0502108	0.33966	0.0711385
Arid5b	0.12191	0.181063	0.300826	0.170361	0.228002	0.115519	0.0576494	0.705448	0.746954
Arih1	0.23007	0.214114	0.237014	0.149992	0.186167	0.126521	0.212931	0.182894	0.320123
Arih2	0.208988	0.0761614	0.0698888	0.122216	0.069028	0.0948907	0.0530003	0.0653193	0.0533539
Arl1	0.0559135	0.534567	0.686733	0.233321	0.637986	0.169841	0.474213	0.40498	0.4624
Arl10	0	0.0129331	0.0364637	0.0555526	0.0230093	0.012377	0.0120878	0.0261277	0.0177846
Arl11	0.126493	0	0.00303864	0.175917	0	0.105205	0.000929829	0	0
Arl13b	0.0293317	0.0862204	0.11243	0.0444421	0.135964	0.0247541	0.0455616	0.0261277	0.0711385
Arl14	0.00183323	0	0	0	0	0	0	0	0
Arl14ep	0.0109994	0.11065	0.0334251	0.0425904	0.10668	0.0288798	0.0539301	0.0261277	0.0889232
Arl14epl	0	0	0.00303864	0	0.00418352	0	0	0	0
Arl15	0.0128326	0.0330512	0.00607728	0.0203693	0.0334681	0.0275045	0.038123	0.0522554	0.320123
Arl16	0.0064163	0.0632283	0.0455796	0.0277763	0.0627528	0.0192532	0.132036	0.0653193	0
Arl2	0.0109994	0.311831	0.264362	0.0629597	0.215451	0.072887	0.573705	0.195958	0.124492
Arl2bp	0.231903	0.33626	0.288671	0.0851807	0.165249	0.0653233	0.344967	0.156766	0.711385
Arl3	0.0614131	0.63372	0.619883	0.114809	0.525031	0.0330054	0.414704	0.457235	0.284554
Arl4a	0.0128326	0.136516	0.136739	0.0592562	0.307488	0.0556967	0.133895	0.143702	0.693601
Arl4aos	0	0	0	0	0	0.000687614	0.000929829	0	0
Arl4c	0.11366	0.00574803	0.0121546	0.548119	0.0251011	0.0261293	0.170159	0.0130639	0.0711385
Arl4d	0.00458307	0	0.00607728	0.0203693	0.0104588	0.00275045	0.0669477	0.091447	0.248985
Arl5a	0.023832	0.290275	0.243091	0.0962912	0.202901	0.0460701	0.291037	0.182894	0.106708
Arl5b	0.16774	0.102028	0.0941979	0.125919	0.069028	0.0336931	0.032544	0.104511	0.0355693
Arl5c	0.000916614	0.00287401	0	0.249987	0.0125506	0.0185656	0.000929829	0.0130639	0.0177846
Arl6	0.000916614	0.0905315	0.0668501	0.00370351	0.0836703	0.00412568	0.275229	0.0522554	0.0355693
Arl6ip1	0.427142	1.67411	0.93894	1.13698	0.619161	1.5712	1.74994	0.522554	1.33385
Arl6ip4	0.0274984	0.185374	0.227898	0.112957	0.15479	0.180842	0.313352	0.156766	0.177846
Arl6ip5	0.0788288	0.402362	0.452758	0.368499	0.391159	0.191157	1.05629	0.391916	1.13822
Arl6ip6	0.0623298	0.0934055	0.0516569	0.0925877	0.0962209	0.170528	0.0344037	0.117575	0.0711385
Arl8a	0.10816	0.569055	0.847781	0.299984	0.213359	0.0942031	1.71925	0.261277	0.195631
Arl8b	0.052247	0.277342	0.233975	0.183324	0.198717	0.117582	0.322651	0.143702	0.177846
Armc1	0.0210821	0.255787	0.319057	0.0888842	0.177799	0.10383	0.332879	0.156766	0.337908
Armc10	0.00824953	0.0718504	0.0577342	0.0574044	0.0397434	0.0247541	0.0483511	0.0261277	0.106708
Armc2	0.000916614	0.0244291	0.0243091	0.00555526	0.0104588	0.00137523	0.0223159	0.0391916	0
Armc3	0.0467473	0	0	0.00925877	0	0.0268169	0	0.0130639	0
Armc5	0.000916614	0.0330512	0.0638115	0.0314798	0.069028	0.0240665	0.0725267	0.0261277	0.0533539
Armc6	0.00549968	0.0373622	0.0182318	0.00925877	0.0146423	0.0110018	0.100422	0.0261277	0
Armc7	0.0366646	0.00718504	0.00303864	0.0388868	0.00836703	0.0151275	0.0167369	0.0130639	0.0711385
Armc8	0.0577467	0.0790354	0.0941979	0.0777737	0.052294	0.0962659	0.16179	0.091447	0.213416
Armc9	0	0.0316142	0.0151932	0.00740702	0.0230093	0.00137523	0.0297545	0.0391916	0
Armcx1	0.00274984	0.103465	0.0881206	0	0.104588	0.00275045	0.444458	0.0653193	0.0355693
Armcx2	0.00183323	0.0761614	0.0668501	0.014814	0.127597	0.0158151	0.21758	0.0653193	0.0533539
Armcx3	0.0174157	0.339134	0.240053	0.0759219	0.267745	0.0570719	0.415634	0.248213	0.124492
Armcx4	0.000916614	0.00862204	0.00303864	0	0.0209176	0.00137523	0.0688074	0.0130639	0
Armcx5	0.0210821	0.0416732	0.0364637	0.014814	0.0418352	0.0240665	0.0790355	0.091447	0.0177846
Armcx6	0.00183323	0.0459842	0.0182318	0.00925877	0.0292846	0.00618852	0.0362633	0	0
Armh1	0	0.00431102	0	0	0.00836703	0	0.00278949	0	0
Armt1	0.011916	0.0287401	0.0212705	0.0129623	0.0481104	0.039194	0.032544	0.0261277	0.0533539
Arnt	0.0678294	0.0919685	0.11243	0.101847	0.156882	0.0398816	0.0548599	0.182894	0.160062
Arnt2	0	0.179626	0.194473	0.00185175	0.0627528	0.00137523	0.0632284	0.0130639	0
Arntl	0	0.106339	0.0607728	0.0425904	0.0836703	0.00825136	0.00371932	0.091447	0.0711385
Arntl2	0	0	0	0	0.00418352	0	0.0148773	0.0130639	0
Arpc1a	0.174157	1.25451	3.03864	0.370351	0.445545	0.271607	1.42078	0.444171	0.551324
Arpc1b	2.6481	3.78651	1.80799	2.38321	0.95175	2.4204	1.10278	0.300469	1.17379
Arpc2	3.00008	0.583425	0.990597	2.88874	0.876447	2.58749	1.21343	1.8812	1.77846
Arpc3	4.16601	0.74437	1.01794	2.22025	0.65472	2.46234	1.27201	0.74464	1.74289
Arpc4	0.943196	0.28309	0.297787	1.04624	0.313764	0.900774	0.466774	0.352724	0.373477
Arpc5	2.46111	0.754429	1.45551	1.24808	0.476921	1.16963	1.07302	0.50949	0.782524
Arpc5l	0.0650796	0.347756	0.300826	0.224062	0.34514	0.226912	0.637863	0.483363	0.426831
Arpin	0.00183323	0.0445472	0.0273478	0.0185175	0.0502022	0	0.0836846	0.0391916	0.106708
Arpp19	0.336397	0.617913	0.726235	0.624041	0.497839	0.728183	0.691793	0.614001	1.19157
Arpp21	0	0	0.00303864	0.00555526	0	0.000687614	0.0399827	0	0
Arrb1	0.0705793	0.112087	0.0516569	0.127771	0.0669363	0.0385064	0.315212	0.0522554	0.106708
Arrb2	0.5793	0.0474212	0.0455796	0.525898	0.0251011	0.386439	0.0976321	0.0391916	0.0177846
Arrdc1	0.0494972	0.00431102	0.0121546	0.122216	0.0271929	0.0893898	0.100422	0.0391916	0.124492
Arrdc2	0.000916614	0.0273031	0.0364637	0.0203693	0.0188258	0.00275045	0.0278949	0.0130639	0.0533539
Arrdc3	0.151241	0.0502953	0.130662	0.127771	0.11923	0.0350683	0.0409125	0.117575	0.0177846
Arrdc4	0.158574	0.0143701	0.0151932	0.0685149	0.0418352	0.0220036	0.0511406	0	0.266769
Arsa	0.00366646	0.0474212	0.0151932	0.0555526	0.104588	0.0116894	0.0641582	0.0391916	0.0355693
Arsb	0.023832	0.0905315	0.0516569	0.0740702	0.165249	0.179467	0.0409125	0.0130639	0
Arsg	0.0183323	0.00431102	0	0	0.00209176	0.00756375	0.00836846	0	0
Arsi	0	0	0	0	0.0230093	0	0	0	0
Arsj	0	0	0	0	0.00418352	0	0.000929829	0	0
Arsk	0.00824953	0.104902	0.106352	0.0777737	0.112955	0.012377	0.00929829	0.104511	0.0355693
Art1	0	0.00143701	0	0	0	0	0	0	0
Art2b	0	0	0	0.00185175	0	0	0	0	0
Art3	0.00549968	1.67699	2.9961	0.0129623	0.0146423	0.0144399	0.00743863	0.378852	0
Art4	0.00183323	0.0402362	0.0820433	0.00555526	0.0104588	0.000687614	0	0	0
Art5	0	0	0.0151932	0	0	0	0	0	0
Arv1	0	0.0172441	0.00911592	0.00370351	0.0104588	0.00481329	0.0232457	0	0
Arvcf	0.00183323	0.140827	0.161048	0.00740702	0.0397434	0.00412568	0.126457	0.091447	0
Arxes1	0.000916614	0.00431102	0.0182318	0.00370351	0.0439269	0	0.503967	0	0
Arxes2	0.00183323	0.00718504	0.0607728	0.00185175	0.0962209	0	0.585792	0	0
As3mt	0.000916614	0.0905315	0.109391	0.10555	0.0857621	0.0639481	0.0669477	0.0653193	0.124492
Asah1	0.107244	0.594921	0.610767	1.11476	0.307488	0.15265	0.139474	0.274341	0.160062
Asah2	0	0.0114961	0	0.00370351	0.0292846	0.00481329	0.00929829	0.0130639	0.0177846
Asap1	0.194322	0.185374	0.188396	0.203693	0.161065	0.270232	0.637863	0.130639	0.409046
Asap2	0.000916614	0.250039	0.0729274	0.00740702	0.0502022	0.00481329	0.00929829	0.418043	0.248985
Asap3	0.00366646	0.0330512	0.00303864	0.00185175	0.052294	0	0.0065088	0.0261277	0
Asb1	0.0100828	0.0316142	0.042541	0.00555526	0.0355599	0.021316	0.0948426	0.0653193	0.0177846
Asb10	0	0	0	0.0166658	0.00627528	0	0	0.0522554	0
Asb11	0	0	0	0	0	0	0	0.091447	0
Asb13	0.00183323	0.0732874	0.0151932	0.0462939	0.0397434	0.00275045	0.0464915	0.0522554	0.177846
Asb16	0	0	0	0	0	0	0.000929829	0	0
Asb2	0	0.00718504	0	0.0314798	0	0	0.00278949	0.548682	0
Asb3	0.0201655	0.0474212	0.0668501	0.0407386	0.0376517	0.0254417	0.0976321	0.0261277	0.0533539
Asb4	0	0	0	0.00555526	0.00209176	0	0	0	0.0177846
Asb5	0.000916614	0.00287401	0	0	0	0.000687614	0	0.0261277	0
Asb6	0.00549968	0.0445472	0.0577342	0.0277763	0.0355599	0.0226912	0.0697372	0.0261277	0.0889232
Asb7	0.0302483	0.0603543	0.0486183	0.0351833	0.0481104	0.0226912	0.0399827	0.0391916	0.0533539
Asb8	0.0128326	0.146575	0.161048	0.0425904	0.0502022	0.0481329	0.136685	0.0783831	0.0355693
Ascc1	0.0137492	0.0862204	0.0182318	0.0685149	0.0669363	0.0563843	0.123667	0.091447	0.177846
Ascc2	0.0100828	0.0531693	0.0516569	0.0499974	0.0313764	0.0233789	0.0251054	0.0130639	0.0355693
Ascc3	0.0989943	0.169567	0.176241	0.16851	0.140148	0.090765	0.105071	0.130639	0.124492
Ascl1	0	0	0	0	0.0230093	0	0	0	0
Ascl2	0.0137492	0	0.00303864	0.00555526	0.00209176	0.00137523	0	0	0
Ascl3	0	0	0	0.00185175	0	0	0	0	0
Ascl4	0	0	0	0.00185175	0	0	0.00185966	0	0
Asf1a	0.0155824	0.13939	0.17928	0.0611079	0.104588	0.158151	0.081825	0.091447	0.0355693
Asf1b	0.00549968	0	0	0.0166658	0.00209176	0.292923	0.000929829	0	0
Asgr1	0	0	0	0	0.0836703	0	0.000929829	0	0
Asgr2	0	0	0	0.0240728	0	0	0	0	0
Ash1l	0.0870783	0.679704	0.613806	0.335168	0.520848	0.116894	0.32823	0.666257	0.978155
Ash2l	0.0100828	0.117835	0.127623	0.101847	0.0794868	0.090765	0.0874039	0.091447	0.124492
Asic1	0.000916614	0	0	0.00185175	0	0	0.0316142	0	0
Asic2	0.000916614	0	0.00607728	0	0.00209176	0	0.169229	0	0
Asic3	0.000916614	0.00143701	0	0	0.00209176	0	0.342177	0	0
Asic4	0	0.00143701	0	0	0	0	0	0	0
Asl	0.0421642	0.0589173	0.0273478	0.0740702	0.0334681	0.0501958	0.198983	0.0522554	0.0355693
Asna1	0.0458307	0.152323	0.115468	0.0870325	0.102496	0.0852641	0.184106	0.130639	0.0177846
Asns	0.0366646	0.0100591	0.00303864	0.00925877	0.00836703	0.0673861	0.70853	0.0130639	0.0177846
Asnsd1	0.135659	0.0344882	0.0486183	0.0759219	0.0502022	0.175341	0.100422	0.0130639	0.0533539
Aspa	0.0155824	2.02762	0.51353	0.0222211	0.307488	0.00206284	0.00464915	0	0
Aspdh	0	0.00574803	0	0	0	0	0	0	0
Aspg	0	0	0	0	0.00418352	0	0	0	0
Asph	0.0513304	0.16813	0.103314	0.153696	0.29703	0.021316	0.233387	0.418043	0.0533539
Asphd1	0.000916614	0	0.00303864	0	0	0	0.0418423	0	0
Asphd2	0.000916614	0.00718504	0.0486183	0.00185175	0.00836703	0	0.153422	0	0
[truncated: 17,398 more rows]
