# Supplementary material for: Transcriptional profiles of non-neuronal and immune cells in mouse trigeminal ganglia
Source: Front Pain Res (Lausanne). 2023 Oct 31;4:1274811. doi: 10.3389/fpain.2023.1274811 (PMC10644122; doi:10.3389/fpain.2023.1274811)
Supplement: Supplementary file 2 [file Datasheet2.xlsx]

## Sheet: Q3_MM_TG_Graph-Based_Cluster_Al
FeatureName	1-SGC+Schwann	2-CD163 Mph-1	3-Ccr2 Mph-2	4-Dcn-Vtn-Ccl11 Fibro-1	5-Cxcr2-Cxcr4 Neu-3	6-Ngp-Ly6G-CD177 Neu-1	7-Aif Mph-3	8-Ngp-Ly6G Neu-2	9-Elane+/Ly6G-Neu-4/Mono	10-Comp+ Fibro-2	13-Endothelial
44256	0	0	0	0	0	0	0.00679988	0	0.00119114	0.0676177	0
44256	0.0156705	0.674443	0.427949	0.0112873	0.0744719	0.0995935	0.101998	0.0576204	0.134599	0.0209848	0.0219979
44257	0.244633	0.156958	0.120871	0.225745	0.160859	0.19198	0.237996	0.152054	0.164377	0.242491	0.285973
44257	0.664254	0.556487	0.464972	0.581294	0.0744719	0.0642116	0.489591	0.0128045	0.472882	0.685504	3.65165
44258	0.00696465	0.0123664	0.00544464	0.0126982	0.0178733	0.00196566	0	0.00320113	0.0095291	0.0279798	0.0109989
44259	0.00174116	0	0	0	0	0.00065522	0	0	0	0	0
44260	0.241151	0.263499	0.218875	0.218691	0.0774508	0.111387	0.251595	0.0672238	0.38712	0.289124	0.373964
44261	0.169763	0.098931	0.0577132	0.135447	0.110218	0.107456	0.0815985	0.14085	0.095291	0.118914	0.131987
44262	0.219387	0.231156	0.147005	0.224334	1.66519	0.216223	0.0475991	0.446558	0.379973	0.249486	0.362965
44263	0.158446	0.111297	0.0729582	0.0832436	0.0148944	0.0340714	0.0679988	0.0160057	0.026205	0.0886026	0.186982
44264	0.037435	0.00761008	0.00435571	0.03104	0.00595776	0	0	0	0.00595569	0.0279798	0.0439958
44265	0	0	0	0	0	0	0	0	0	0.00233165	0
44266	0.00261174	0	0	0	0	0	0	0	0	0.00233165	0
44440	0.0652936	0.0180739	0.0076225	0.0451491	0.0446832	0.357095	0.0203996	0.216076	0.284682	0.0862709	0.120988
44441	0.0348233	0.0332941	0.0239564	0.0507927	0.0178733	0.00851786	0.0135998	0.00160057	0.0119114	0.039638	0.0219979
44442	0.130587	0.0133176	0	0.00141091	0.00595776	0.00524176	0.0135998	0.00320113	0.00833797	0	0.0219979
44443	0.0739994	0.0104639	0.0108893	0.887461	0.00595776	0.00262088	0.0747987	0	0.0226316	0.186532	0.263975
44444	0.010447	0.00190252	0.00108893	0.00705454	0.00297888	0.0517624	0	0.0320113	0.00476455	0.0116582	0
44445	0.0313409	0.0313916	0.0392014	0.238443	0.0744719	0.0556937	0.0407993	0.0560198	0.226316	0.139899	0.0989905
44446	1.93443	0.864695	0.77205	2.74704	0.878769	0.918619	0.795586	0.731459	1.02676	1.55754	2.73874
44447	0.263786	0.154104	0.090381	0.362603	0.00297888	0.00786264	0.0951983	0.00320113	0.026205	0.116582	0.0439958
44448	0.267269	0.0504168	0.0631578	0.269483	0.163838	0.129734	0.0407993	0.139249	0.25133	0.102592	0.153985
44449	0.13407	0.0504168	0.0370236	0.0818327	0	0.00786264	0.0135998	0.0048017	0.0238228	0.0536279	0.131987
44450	0.330821	0.0608806	0.0598911	1.31214	0.0297888	0.0222775	0.115598	0.011204	0.412134	0.830066	0.241977
0610005C13Rik	0	0.00665882	0.00108893	0.00141091	0	0	0	0	0.00238228	0	0
0610009B22Rik	0.186304	0.104639	0.090381	0.197527	0.00297888	0.032761	0.142797	0.00800283	0.0702771	0.235496	0.219979
0610009O20Rik	0.126234	0.0646857	0.0424682	0.115694	0	0.0222775	0.0407993	0.00640226	0.0321607	0.114251	0.120988
0610010F05Rik	0.0827052	0.0713445	0.0413793	0.0649018	0.00893663	0.0163805	0.0679988	0.00160057	0.0500278	0.0536279	0.0659937
0610010K14Rik	0.162799	0.184544	0.17314	0.146734	0.023831	0.0570042	0.305995	0.0128045	0.133407	0.181868	0.241977
0610012G03Rik	0.44922	0.458507	0.412704	0.296291	0.0565987	0.0871443	0.55759	0.0448158	0.357341	0.370732	0.505952
0610025J13Rik	0	0	0	0.00141091	0	0	0	0	0	0.00466329	0
0610030E20Rik	0.156705	0.338649	0.224319	0.135447	0.196606	0.226051	0.0747987	0.180864	0.131025	0.139899	0.230978
0610037L13Rik	0.162799	0.0979798	0.116515	0.198938	0.0595776	0.077316	0.122398	0.0576204	0.0857619	0.202853	0.153985
0610038B21Rik	0.00261174	0.00285378	0.00217786	0.00423272	0	0	0	0	0.00238228	0.00466329	0
0610039K10Rik	0.00261174	0.00856134	0.00217786	0.00141091	0	0.00065522	0	0.00160057	0	0.00233165	0.0219979
0610040B10Rik	0.0200234	0.0171227	0.0119782	0.0141091	0.0327677	0.00458654	0.00679988	0.0128045	0.00833797	0.0139899	0.0219979
0610040F04Rik	0.00174116	0	0	0	0.00297888	0	0	0	0.00119114	0	0
0610040J01Rik	0.0235057	0.0884672	0.0675136	0.03104	0.00893663	0	0.0475991	0.00160057	0.0273962	0	0
0610043K17Rik	0.00435291	0.0047563	0.00108893	0.00705454	0	0.00065522	0.0135998	0	0.00238228	0.00233165	0
1010001B22Rik	0.016541	0.00285378	0.00326678	0.00705454	0	0	0.0135998	0	0	0.00233165	0.0219979
1110002E22Rik	0	0	0.00108893	0	0	0	0	0	0	0.00699494	0
1110002J07Rik	0.00174116	0.00761008	0.00653357	0	0.0357465	0	0	0.00160057	0.00595569	0.00466329	0
1110002L01Rik	0.0217645	0.0133176	0.00980035	0.0126982	0	0.00065522	0.00679988	0.00320113	0.00833797	0.0512962	0.0109989
1110004E09Rik	0.154093	0.0294891	0.0185118	0.0832436	0.00297888	0.00393132	0.0815985	0.00320113	0.0571746	0.109587	0.109989
1110004F10Rik	0.742606	0.393822	0.352813	0.678647	0.0834086	0.167736	0.469192	0.0800283	0.462162	0.697162	0.659937
1110006O24Rik	0.00348233	0.00665882	0.00217786	0.00705454	0	0.00196566	0	0.00320113	0.00238228	0.00699494	0
1110008F13Rik	0.446608	0.576464	0.475862	0.396465	1.31964	1.35565	0.645988	1.48693	1.08036	0.587575	0.428959
1110008L16Rik	0.0113176	0.0171227	0.0076225	0.00987636	0	0.00065522	0.0135998	0	0.0202493	0.0233165	0.142986
1110008P14Rik	0.221998	0.0494655	0.0468239	0.131214	0.327677	0.478311	0.149597	0.328116	0.216787	0.139899	0.175983
1110012L19Rik	0.128846	0.0713445	0.0653357	0.0860654	0.0565987	0.0393132	0.0679988	0.0272096	0.0571746	0.118914	0.0769926
1110015O18Rik	0.00174116	0	0	0	0	0	0	0	0	0	0
1110017D15Rik	0.00174116	0.00095126	0.00108893	0	0	0	0	0	0	0	0
1110019D14Rik	0.0287292	0.0237815	0.00980035	0.0296291	0.00893663	0.00393132	0.0203996	0.00160057	0.00833797	0.0209848	0.0109989
1110020A21Rik	0.0121881	0.00190252	0.00435571	0.00705454	0.00297888	0.00131044	0	0	0.00595569	0.0186532	0.0219979
1110032A03Rik	0.199363	0.0998823	0.127405	0.129804	0.0119155	0.0203118	0.176797	0.0160057	0.0547923	0.146894	0.0879916
1110032F04Rik	0.00609407	0	0	0.00282182	0	0.00065522	0	0	0.00119114	0	0
1110034G24Rik	0.0835758	0.0580269	0.0479128	0.0352727	0.0446832	0.0183462	0.0135998	0.0176062	0.0488367	0.0676177	0.0659937
1110035H17Rik	0.016541	0.0323428	0.0196007	0.0211636	0.00595776	0.00065522	0.0135998	0.00160057	0.0226316	0.00699494	0.0659937
1110038F14Rik	0.244633	0.170276	0.170962	0.222923	0.0208521	0.0425893	0.183597	0.00640226	0.133407	0.1842	0.175983
1110046J04Rik	0.0400467	0.0228302	0.0163339	0.0493818	0.00297888	0.00065522	0.0339994	0	0	0.0699494	0.0329968
1110051M20Rik	0.163669	0.0209277	0.015245	0.12416	0.00297888	0.00262088	0.0407993	0.00320113	0.0154848	0.0676177	0
1110059E24Rik	0.145387	0.073247	0.0794918	0.132625	0.0297888	0.0262088	0.0339994	0.0048017	0.0964822	0.107256	0.175983
1110059G10Rik	0.154964	0.156958	0.133938	0.121338	0.0357465	0.0563489	0.163197	0.0336119	0.128643	0.114251	0.186982
1110065P20Rik	0.267269	0.0542218	0.0642468	0.193294	0.098303	0.0288297	0.149597	0.0400141	0.0667037	0.256481	0.142986
1190001M18Rik	0	0	0	0	0	0	0	0	0	0.00233165	0
1190002N15Rik	0.145387	0.0789546	0.045735	0.0423272	0	0.00393132	0.0407993	0.00640226	0.0404987	0.130572	0.0109989
1190005I06Rik	0.0261174	0	0	0.00423272	0	0.00065522	0	0.00160057	0.00238228	0.00699494	0
1190007I07Rik	0.0635524	0.0542218	0.0588021	0.0677236	0.00595776	0.0163805	0.101998	0.00160057	0.0976733	0.0419696	0.0439958
1200007C13Rik	0.0095764	0.0399529	0.0217786	0.0437382	0.00893663	0.00196566	0.00679988	0.00320113	0.0107202	0.139899	0
1300002E11Rik	0.154964	0.0390017	0.0435571	0.100174	0.00297888	0.00196566	0.0611989	0	0.0321607	0.0979291	0.219979
1300014J16Rik	0.00174116	0.00380504	0.00217786	0.00141091	0.00297888	0	0	0.00160057	0.00238228	0	0
1300017J02Rik	0.00174116	0.00190252	0.00217786	0.0197527	0	0.00065522	0	0	0	0	0
1500002C15Rik	0.016541	0.0180739	0.00544464	0.0126982	0.00297888	0.00131044	0.00679988	0.00160057	0.00238228	0.00699494	0
1500009C09Rik	0.00261174	0	0	0	0	0	0	0	0	0	0
1500009L16Rik	0.0130587	0.00095126	0.00108893	0.162254	0	0	0	0	0.00238228	0.00466329	0
1500011B03Rik	0.0731288	0.0332941	0.0294011	0.0338618	0.0148944	0.00589698	0.0815985	0.00800283	0.0393076	0.0303114	0.0329968
1500011K16Rik	0.345621	0.199765	0.216697	0.214458	0.00297888	0.0111387	0.380793	0.0048017	0.140554	0.228501	0.241977
1500015A07Rik	0.0365644	0.0608806	0.0326678	0.0239854	0.0208521	0.00393132	0	0.00320113	0.0297784	0.0256481	0.0659937
1500015O10Rik	0.0217645	0.00285378	0.00544464	0.146734	0.0327677	0.00131044	0.503191	0.00160057	0.00238228	13.815	0
1500035N22Rik	0.000870581	0	0	0	0	0	0	0	0	0	0
1600002K03Rik	0.0557172	0.119859	0.13176	0.0522036	0.0208521	0.011794	0.108798	0.00160057	0.117923	0.0955975	0.0329968
1600010M07Rik	0.00261174	0.10559	0.0805807	0.00282182	0.554071	0.0229327	0.0951983	0.105637	0.0809974	0	0.0109989
1600012H06Rik	0.0905405	0.137933	0.0773139	0.107229	0.0565987	0.0570042	0.0407993	0.036813	0.0536012	0.0955975	0.142986
1600014C10Rik	0.0147999	0.0466117	0.0566243	0.0338618	0.0953241	0.0819025	0.054399	0.0704249	0.0976733	0.0489646	0.0219979
1600014C23Rik	0.00174116	0	0	0	0	0	0	0	0.00119114	0	0
1600015I10Rik	0	0	0	0.00282182	0	0	0	0	0	0	0
1600020E01Rik	0.0574584	0.0342454	0.0468239	0.0536145	0.0208521	0.00720742	0.0339994	0.00320113	0.0488367	0.0909342	0.0439958
1600027J07Rik	0.000870581	0	0	0	0	0	0	0	0	0	0
1700001J03Rik	0	0	0	0	0	0	0	0	0	0	0
1700001L05Rik	0.00174116	0.00095126	0.00326678	0.00141091	0	0	0.00679988	0.00320113	0.00119114	0	0.0109989
1700001L19Rik	0.00522349	0	0	0	0	0	0	0	0.00119114	0.00466329	0
1700001O22Rik	0.00870581	0.00095126	0	0.00141091	0	0.00065522	0.00679988	0	0.00119114	0.00233165	0
1700001P01Rik	0	0	0.00108893	0	0	0	0	0	0	0.00233165	0.0109989
1700003E16Rik	0.00435291	0	0	0.00141091	0	0	0	0	0	0.00466329	0
1700003F12Rik	0.00609407	0.021879	0.00544464	0.00141091	0.00297888	0	0.0203996	0	0	0	0
1700006J14Rik	0	0.0047563	0.00326678	0	0.00297888	0.0098283	0.0135998	0.00320113	0.034543	0	0
1700007G11Rik	0.000870581	0.00190252	0	0	0	0	0	0	0	0.00466329	0
1700007K13Rik	0.000870581	0	0	0.00141091	0	0	0	0	0	0.00466329	0.0109989
1700008B11Rik	0	0.00095126	0	0	0	0	0	0	0	0	0
1700008J07Rik	0.0313409	0.0180739	0.0174229	0.0225745	0	0.00720742	0.00679988	0.00160057	0.0131025	0.0303114	0.0439958
1700008O03Rik	0.0130587	0.0047563	0.00108893	0	0	0.00065522	0	0.00160057	0.00119114	0	0
1700010I14Rik	0.00522349	0.00761008	0.00435571	0	0.00297888	0.0157253	0	0.011204	0.00119114	0	0
1700010K24Rik	0	0.00095126	0	0	0	0	0	0	0.00119114	0	0
1700011D18Rik	0.00261174	0	0	0	0	0	0	0	0.00119114	0	0.0109989
1700011I03Rik	0	0.00095126	0	0.00423272	0	0	0	0	0	0.00699494	0
1700011L22Rik	0.000870581	0	0	0	0	0	0	0	0	0	0
1700012B07Rik	0	0	0	0.00141091	0	0	0	0	0	0	0
1700012B09Rik	0	0	0	0	0	0	0	0.00160057	0.0119114	0	0
1700012C14Rik	0.00174116	0	0	0.00705454	0.00297888	0.00065522	0	0	0	0	0
1700013D24Rik	0	0.00095126	0.00108893	0	0	0	0	0	0	0	0
1700013F07Rik	0.00174116	0	0	0	0	0	0	0	0	0	0
1700014D04Rik	0	0	0	0	0.00297888	0	0	0	0	0	0
1700015C15Rik	0	0	0	0.00141091	0	0	0	0	0	0	0
1700015F17Rik	0.000870581	0	0	0	0	0	0	0	0	0.00233165	0
1700016F12Rik	0.00348233	0	0	0	0.00297888	0	0	0	0	0	0
1700016K05Rik	0	0.00095126	0	0	0	0	0	0	0	0	0
1700016K19Rik	0	0	0	0	0	0.00065522	0	0	0	0	0
1700017B05Rik	0.0417879	0.208326	0.174229	0.0268073	0.214479	0.0314506	0.0475991	0.0336119	0.110776	0.0186532	0.0219979
1700017D01Rik	0	0	0	0	0	0	0	0	0.00238228	0	0
1700017G19Rik	0	0	0.00108893	0	0	0	0	0	0.00119114	0	0
1700017M07Rik	0.00174116	0	0	0	0	0	0	0	0	0	0
1700018A04Rik	0.00174116	0	0	0.00141091	0	0	0	0	0	0.00233165	0
1700018B08Rik	0	0	0	0.00141091	0	0	0	0	0	0	0
1700018L02Rik	0.0095764	0.00380504	0.00108893	0.00423272	0	0.00065522	0	0.00160057	0.00119114	0.0186532	0.0109989
1700019C18Rik	0	0.00095126	0.00108893	0	0	0	0	0	0	0	0
1700019D03Rik	0.00783523	0	0	0.00282182	0	0.00065522	0	0	0.00238228	0.0163215	0
1700019G24Rik	0	0	0	0	0	0	0	0	0	0.00233165	0
1700019J19Rik	0	0	0	0.00141091	0	0	0	0	0	0.00233165	0
1700019L13Rik	0.0287292	0.025684	0.0326678	0.0112873	0.0119155	0.00196566	0.00679988	0.00800283	0.0178671	0.0139899	0.0439958
1700020D05Rik	0.00435291	0.00285378	0.00108893	0	0	0	0	0	0	0.00233165	0.0109989
1700020I14Rik	0.409173	0.346259	0.228675	0.324509	0.312782	0.217533	0.271995	0.190467	0.301358	0.286792	0.769926
1700020L24Rik	0	0	0.00108893	0.00564363	0.00595776	0.285021	0	0.0576204	0.10482	0	0.0109989
1700020N01Rik	0	0.00095126	0	0	0	0	0	0	0	0	0
1700021A07Rik	0	0	0.00108893	0	0	0	0	0	0.00119114	0	0
1700021F05Rik	0.115787	0.0799058	0.0653357	0.114284	0.0119155	0.0176909	0.115598	0.00960339	0.042881	0.0979291	0.0879916
1700022I11Rik	0	0	0	0	0	0.00065522	0	0	0.00119114	0	0
1700022N22Rik	0	0.00190252	0.00217786	0	0	0	0	0	0.00357341	0	0
1700023F06Rik	0.00870581	0	0	0	0	0	0.00679988	0	0	0.0209848	0
1700025G04Rik	0.390021	0.173129	0.273321	0.142502	0.00595776	0.00851786	0.0611989	0.00160057	0.227507	0.151557	0.0769926
1700025N21Rik	0.00174116	0	0	0	0	0	0	0.00320113	0	0	0
1700026D11Rik	0	0	0	0	0	0.00065522	0	0	0	0	0
1700026J14Rik	0.00174116	0	0	0	0	0	0	0	0	0	0
1700027J07Rik	0	0	0.00217786	0	0	0	0	0	0	0	0
1700028J19Rik	0.00261174	0.00095126	0.00108893	0.00282182	0	0.00393132	0.00679988	0.00160057	0.00238228	0.00699494	0.0109989
1700028K03Rik	0	0.00095126	0	0	0	0	0	0	0	0	0
1700028M03Rik	0.000870581	0	0	0	0	0	0	0	0	0	0
1700028P14Rik	0.000870581	0.00095126	0	0.00423272	0	0	0	0	0	0	0
1700029I15Rik	0.00261174	0.00095126	0	0.00423272	0	0.00065522	0	0	0.00119114	0	0
1700029J03Rik	0	0	0	0.00423272	0	0	0	0	0	0	0
1700029J07Rik	0.0435291	0.0104639	0.00544464	0.06208	0	0	0.0135998	0	0.00476455	0.0373063	0.0439958
1700029M03Rik	0	0	0	0	0	0	0	0	0.00119114	0	0
1700030J22Rik	0.00261174	0.0047563	0.00217786	0.00423272	0.00893663	0.00065522	0	0.00320113	0.00476455	0.00233165	0
1700030K09Rik	0.0365644	0.0209277	0.015245	0.0324509	0	0.00065522	0.00679988	0	0.00714683	0.0303114	0.0439958
1700031P21Rik	0	0	0	0	0	0	0	0	0.00357341	0	0
1700034H15Rik	0.000870581	0.00190252	0	0	0	0	0	0	0	0	0
1700034P13Rik	0.00261174	0.00095126	0	0	0.00297888	0	0	0	0.00119114	0.00233165	0
1700036A12Rik	0.000870581	0	0	0	0	0	0	0	0	0	0
1700037C18Rik	0.0156705	0.0209277	0.0250454	0.0183418	0.00595776	0.0104835	0.0203996	0.00800283	0.0154848	0.0139899	0.0109989
1700037F03Rik	0	0	0	0	0.00297888	0	0	0	0	0	0
1700037H04Rik	0.0313409	0.0275865	0.0348457	0.03104	0.0148944	0.107456	0.054399	0.0400141	0.0476455	0.0233165	0.0329968
1700040D17Rik	0.00261174	0.00095126	0	0	0	0	0.00679988	0	0.00119114	0	0
1700040L08Rik	0.000870581	0	0.00108893	0	0	0	0	0	0	0.00233165	0
1700041G16Rik	0.00435291	0.00570756	0.00217786	0.0126982	0.00595776	0.00131044	0	0.00320113	0.00595569	0.00932659	0.0219979
1700041I07Rik	0	0.00095126	0	0	0	0	0	0	0	0	0
1700041M19Rik	0	0	0	0	0	0	0	0	0.00119114	0	0
1700047F07Rik	0	0	0	0	0	0.00393132	0	0	0	0	0
1700047I17Rik2	0.00174116	0	0	0	0	0	0	0	0	0.00233165	0
1700047M11Rik	0.0426585	0.0047563	0.00217786	0.0931199	0.0446832	0.260122	0.0135998	0.344122	0.00714683	0.0116582	0
1700048O20Rik	0.0095764	0.00095126	0	0.00846545	0	0	0	0	0.00357341	0.0163215	0.0219979
1700049E15Rik	0	0	0	0	0	0	0	0	0	0.00233165	0
1700052K11Rik	0.026988	0.0161714	0.0141561	0.0324509	0	0.00917308	0	0.00160057	0.0107202	0.039638	0.0219979
1700054M17Rik	0	0.00665882	0.00217786	0	0	0	0.00679988	0	0	0	0
1700055D18Rik	0.00348233	0.00665882	0.00980035	0	0	0.00131044	0	0	0.00595569	0.00699494	0
1700056E22Rik	0.00609407	0.0114151	0.00544464	0.00564363	0	0.00131044	0.00679988	0	0.00714683	0.00699494	0
1700056N10Rik	0.00261174	0.00665882	0.00108893	0.00282182	0.0178733	0.00393132	0	0.00320113	0.00476455	0	0.0109989
1700058P15Rik	0	0.00285378	0.00217786	0.00282182	0.0208521	0.0065522	0	0.0144051	0.00595569	0.00233165	0
1700060C20Rik	0.000870581	0	0	0	0.00297888	0	0	0	0	0	0
1700060J05Rik	0	0	0	0	0	0	0	0	0	0	0.0109989
1700061G19Rik	0	0	0	0	0	0.0137596	0	0.011204	0.00119114	0	0
1700064H15Rik	0	0	0	0	0	0	0	0	0.00357341	0	0
1700064M15Rik	0	0	0.00217786	0.00141091	0	0	0	0	0	0.00233165	0
1700065D16Rik	0.000870581	0.00856134	0.00435571	0.00423272	0	0.00065522	0	0	0.00119114	0.00466329	0
1700066B17Rik	0.000870581	0	0	0.00423272	0	0	0	0	0	0	0
1700066B19Rik	0.00174116	0.0142689	0.00871143	0.00141091	0	0.00065522	0.00679988	0	0.00476455	0.00233165	0.0109989
1700066M21Rik	0.0217645	0.0152202	0.00544464	0.0268073	0.00595776	0.011794	0	0	0.0107202	0.0116582	0.0109989
1700067G17Rik	0	0.00095126	0	0	0	0	0	0	0	0	0
1700067K01Rik	0	0.00095126	0	0	0	0	0	0	0.00119114	0	0
1700069B07Rik	0	0	0	0	0	0	0	0	0.00119114	0	0
1700071M16Rik	0	0.00095126	0	0	0.023831	0.00065522	0	0.0048017	0	0	0
1700072G22Rik	0	0	0	0	0	0	0	0	0	0.00233165	0
1700074H08Rik	0.000870581	0	0	0	0	0	0	0	0	0	0
1700084C06Rik	0	0	0	0	0	0	0	0.00160057	0	0	0
1700084E18Rik	0.00261174	0.00665882	0	0.00141091	0.00297888	0.00196566	0	0	0.00357341	0	0.0109989
1700086O06Rik	0.0121881	0.0047563	0.00653357	0.0141091	0	0.00393132	0	0	0.00357341	0.0186532	0.0109989
1700086P04Rik	0.000870581	0.00380504	0	0	0	0	0.00679988	0.00160057	0	0.00233165	0
1700088E04Rik	0.0278586	0.00380504	0.00108893	0.0282182	0	0	0	0	0.00238228	0.0139899	0.0109989
1700092M07Rik	0	0	0	0	0	0	0	0	0	0.00233165	0
1700093K21Rik	0.000870581	0	0	0	0	0	0	0	0	0.00466329	0
1700095J03Rik	0	0	0	0.00141091	0	0	0	0	0	0.00233165	0
1700095J07Rik	0	0.00095126	0	0	0	0	0	0	0	0	0
1700095J12Rik	0	0.00095126	0	0	0	0	0	0	0	0	0
1700096K18Rik	0.064423	0.069442	0.0620689	0.0409163	0.0685142	0.0360371	0.0271995	0.0384136	0.0404987	0.0512962	0.0329968
1700097N02Rik	0	0	0	0	0	0.00917308	0	0	0.0178671	0	0.0109989
1700099I09Rik	0	0	0.00108893	0	0	0	0	0	0	0.00233165	0
1700102H20Rik	0.00522349	0	0	0.00141091	0	0.00065522	0	0	0.00119114	0.00932659	0
1700102P08Rik	0	0.00095126	0.00217786	0	0	0	0	0	0.00119114	0.00233165	0
1700104B16Rik	0	0	0.00108893	0	0	0	0	0	0	0	0
1700105P06Rik	0.00609407	0	0	0.00423272	0	0	0	0	0	0.00466329	0
1700109H08Rik	0.00609407	0.00285378	0.00108893	0.00564363	0.0119155	0.00131044	0	0	0.00238228	0.00466329	0
1700110C19Rik	0.000870581	0	0	0	0	0	0	0	0	0	0
1700112D23Rik	0.00261174	0.00190252	0.00326678	0.00564363	0	0	0	0	0	0.00466329	0
1700112H15Rik	0	0.00095126	0	0	0	0	0	0	0	0	0
1700113A16Rik	0.037435	0.0142689	0.0108893	0.0169309	0.00297888	0.00065522	0	0.00320113	0.00833797	0.0163215	0
1700113H08Rik	0.00696465	0	0	0	0	0	0	0	0.00119114	0	0
1700116B05Rik	0	0.00095126	0	0	0	0	0	0	0	0	0
1700120K04Rik	0	0.00095126	0	0	0	0	0	0	0	0	0
1700123J17Rik	0	0	0	0	0.00297888	0	0	0	0	0	0
1700123O20Rik	0.158446	0.137933	0.0969146	0.198938	0.0714931	0.172978	0.108798	0.0704249	0.200111	0.186532	0.197981
1700124L16Rik	0.00174116	0.00095126	0	0	0	0	0	0	0	0.00233165	0
1700125G22Rik	0.000870581	0	0.00108893	0	0	0	0	0	0	0	0
1700125H20Rik	0	0	0	0	0.00297888	0	0	0	0	0.00466329	0
1700126G02Rik	0	0.0047563	0.00217786	0	0	0	0	0	0	0	0
1810006J02Rik	0	0	0	0	0	0.00851786	0	0.00320113	0.00238228	0	0.0219979
1810008B01Rik	0	0.00095126	0	0	0	0	0	0	0	0	0
1810008I18Rik	0	0	0	0	0.00297888	0.00065522	0	0	0.00833797	0.00233165	0
1810009A15Rik	0.0121881	0.00761008	0.0119782	0.01552	0	0.0104835	0.00679988	0	0.0214405	0.0256481	0.0109989
1810010D01Rik	0	0	0	0	0.00297888	0	0	0.00160057	0	0	0
1810010H24Rik	0.0513643	0.0047563	0.00108893	0.03104	0	0.00196566	0	0	0	0.0303114	0
1810011H11Rik	0.000870581	0.14364	0.147005	0.0112873	0.00893663	0.0176909	0.0815985	0	0.0488367	0.00233165	0
1810012K08Rik	0.000870581	0.00095126	0	0.00141091	0	0	0	0	0.00119114	0	0
1810012K16Rik	0	0	0	0	0	0	0	0	0.00119114	0	0
1810013L24Rik	0.0940228	0.0751495	0.0566243	0.0987636	0.142986	0.0589698	0.0203996	0.0880311	0.0845708	0.144562	0.131987
1810019N24Rik	0.00174116	0	0.00108893	0.00141091	0	0	0	0	0.00119114	0	0
1810021B22Rik	0.00609407	0.00285378	0.00653357	0.00846545	0.00297888	0.0281745	0.0135998	0.00320113	0.00476455	0.00932659	0
1810022K09Rik	0.386538	0.261596	0.25372	0.399287	0.0685142	0.0884547	0.448792	0.0272096	0.418089	0.454671	0.252976
1810024B03Rik	0.0174116	0.0133176	0.0174229	0.0126982	0.00297888	0.00262088	0.0407993	0	0.0095291	0.0163215	0
1810030O07Rik	0.129717	0.121761	0.126316	0.12416	0.0417043	0.0334162	0.0815985	0.0256091	0.0940999	0.130572	0.153985
1810032O08Rik	0.0443997	0.0285378	0.0337568	0.04656	0	0.00065522	0.00679988	0	0.0547923	0.0349747	0.0439958
1810034E14Rik	0.0156705	0.00570756	0.00980035	0.00141091	0	0.00196566	0	0.00320113	0.0095291	0	0
1810037I17Rik	1.51481	0.493704	0.52813	0.640552	0.50343	1.61905	0.863584	0.553796	1.00175	1.27075	1.67184
1810041H14Rik	0.000870581	0.00285378	0.00326678	0	0	0.00065522	0	0.00160057	0.00833797	0.00466329	0
1810041L15Rik	0.010447	0	0	0	0	0	0	0	0	0.0209848	0
1810043G02Rik	0.127975	0.0542218	0.0337568	0.0832436	0.0268099	0.0098283	0.0747987	0.0288102	0.042881	0.0955975	0.0439958
1810044D09Rik	0.00870581	0.0161714	0.0141561	0	0.0208521	0.00851786	0.0271995	0.0048017	0.0178671	0.0139899	0.0109989
1810049J17Rik	0.00174116	0	0	0	0	0	0	0	0	0.00233165	0
1810055G02Rik	0.0313409	0.0142689	0.0174229	0.105818	0.0119155	0.059625	0	0.0384136	0.0154848	0.109587	0
1810058I24Rik	0.490137	0.358625	0.300544	0.519214	0.908558	0.649323	0.387593	0.486572	0.453824	0.56659	0.516951
1810062G17Rik	0.00435291	0.00095126	0.00108893	0.00705454	0	0.00065522	0	0	0	0.00233165	0
1810062O18Rik	0.00435291	0.00190252	0	0.00564363	0	0.00196566	0	0	0.00238228	0.00932659	0.0109989
1810065E05Rik	0	0	0	0	0	0	0	0	0	0.00233165	0
2010003K11Rik	0	0	0	0.00141091	0	0	0	0	0	0	0
2010005H15Rik	0.00348233	0	0	0.00423272	0.0327677	0.00458654	0.0135998	0.036813	0.00119114	0	0.0659937
2010007H06Rik	0.00696465	0	0	0.00846545	0	0	0	0	0	0.00932659	0.0109989
2010013B24Rik	0	0.0104639	0.0108893	0.00141091	0.0178733	0.00393132	0	0.00160057	0.00238228	0	0
2010015M23Rik	0.00609407	0.0114151	0.00108893	0.00282182	0	0.00196566	0.00679988	0	0.00476455	0.00932659	0
2010107E04Rik	0.892346	0.528901	0.663157	0.575651	0.348529	0.396408	1.09478	0.286501	1.12443	0.697162	0.604942
2010109A12Rik	0.010447	0.0123664	0.0130671	0.00846545	0.0417043	0.00196566	0.00679988	0.0048017	0.0131025	0.0116582	0.0219979
2010110E17Rik	0	0	0	0	0.00297888	0.00131044	0	0	0.00119114	0.00233165	0
2010110K18Rik	0	0.00095126	0	0	0	0.00131044	0	0	0.00476455	0.00233165	0
2010111I01Rik	1.05514	0.0504168	0.0337568	0.362603	0.0208521	0.0176909	0.0407993	0.0048017	0.0786151	0.34042	0.384963
2010300C02Rik	0	0.00095126	0.00108893	0.00141091	0	0	0	0	0.00238228	0.00699494	0
2010300F17Rik	0.000870581	0	0	0.00141091	0	0	0	0	0	0.00466329	0
2010310C07Rik	0	0	0	0	0.00893663	0.00065522	0	0	0	0	0
2010315B03Rik	0.0391762	0.0789546	0.0381125	0.0352727	0.00893663	0.00720742	0.00679988	0.0048017	0.0226316	0.0256481	0.0219979
2010320M18Rik	0.085317	0.0275865	0.015245	0.0578472	0.00595776	0.00720742	0.00679988	0.0048017	0.0190582	0.0512962	0.0549947
2200002D01Rik	0.00348233	0.00761008	0.00217786	0.0197527	0	0.00065522	0.0135998	0	0.00238228	0.00466329	0.0219979
2210008F06Rik	0.00609407	0	0.00108893	0.00141091	0	0	0	0	0	0	0
2210010C04Rik	0	0	0	0	0	0	0	0	0.00119114	0	0
2210011C24Rik	0.00870581	0.00761008	0.00435571	0	0	0	0.00679988	0	0	0.00466329	0
2210016F16Rik	0.150611	0.283475	0.252631	0.210225	0.0178733	0.0242431	0.237996	0.00800283	0.161995	0.24016	0.153985
2210016L21Rik	0.315151	0.154104	0.164428	0.252553	0.00595776	0.0294849	0.122398	0.00640226	0.111967	0.214511	0.340967
2210406O10Rik	0.00261174	0.00190252	0.00326678	0.00141091	0	0	0	0	0.00119114	0.00699494	0
2210407C18Rik	0	0	0	0.00141091	0	0	0	0	0	0	0
2210408I21Rik	0.0487526	0.0199765	0.0130671	0.0522036	0	0.00196566	0.00679988	0	0.0131025	0.0419696	0.0769926
2210417A02Rik	0	0.0047563	0.00326678	0	0.00595776	0.00131044	0	0	0.00476455	0	0.0109989
2300009A05Rik	0.108823	0.0789546	0.0849364	0.10864	0.047662	0.0484863	0.0475991	0.0128045	0.077424	0.132904	0.263975
2310001H17Rik	0.0156705	0.0818084	0.0751361	0.0253963	1.56093	0.277813	0.0747987	0.635425	0.164377	0.0163215	0.0989905
2310001K24Rik	0	0	0	0.00141091	0	0	0	0	0	0	0
2310003L06Rik	0	0	0	0	0	0	0	0	0	0.00699494	0
2310003N18Rik	0.000870581	0	0	0	0	0	0	0	0	0	0
2310008N11Rik	0	0.00095126	0	0	0	0	0	0	0	0	0
2310009B15Rik	0.0835758	0.0494655	0.0664246	0.102996	0.00595776	0.0353819	0.108798	0.0128045	0.145319	0.17021	0.0439958
2310011J03Rik	0.265527	0.23401	0.207985	0.211636	0.128092	0.0969726	0.135998	0.0960339	0.145319	0.188863	0.175983
2310016G11Rik	0.00261174	0.00095126	0	0	0	0	0	0	0	0.00233165	0
2310022A10Rik	0.0365644	0.0428067	0.0315789	0.0282182	0.00893663	0.0131044	0.0203996	0.00640226	0.10482	0.0139899	0.0109989
2310022B05Rik	0.202845	0.0390017	0.0196007	0.091709	0.0119155	0.00065522	0.0203996	0.00800283	0.0250139	0.121246	0.0329968
2310026L22Rik	0	0	0	0	0.00297888	0	0	0	0	0	0
2310030G06Rik	0.0139293	0	0.00108893	0.00423272	0	0	0	0	0	0.0139899	0
2310031A07Rik	0	0.00095126	0	0	0	0	0	0	0.00238228	0	0
2310033P09Rik	0.214163	0.162665	0.143739	0.0945308	0.0446832	0.059625	0.122398	0.0256091	0.108394	0.139899	0.186982
2310034G01Rik	0.0130587	0.00095126	0	0.00141091	0	0.00131044	0	0	0.00595569	0.0163215	0
2310034O05Rik	0	0.00190252	0.00108893	0	0	0	0	0	0	0	0
2310035C23Rik	0.085317	0.157909	0.120871	0.076189	0.0506409	0.038658	0.0271995	0.0320113	0.100056	0.0839393	0.142986
2310039H08Rik	0.151481	0.0570756	0.06098	0.184829	0.0357465	0.0229327	0.0611989	0.0176062	0.100056	0.172542	0.0549947
2310040G07Rik	0.00261174	0	0	0.0141091	0	0	0	0	0	0.00932659	0
2310040G24Rik	0.00870581	0.0818084	0.0958257	0.00564363	0.00297888	0.0065522	0.101998	0	0.0381164	0.0186532	0.0549947
2310043M15Rik	0	0.00095126	0.00108893	0	0	0	0	0	0	0	0
2310043O21Rik	0	0.00095126	0	0	0	0	0	0	0	0	0
2310047D07Rik	0.00348233	0.00190252	0.00326678	0	0.0148944	0.00196566	0	0.00800283	0.00238228	0	0
2310057M21Rik	0.0504937	0.0351966	0.0359346	0.0634909	0.00595776	0.0137596	0.0271995	0.00320113	0.0250139	0.032643	0.0329968
2310061I04Rik	0.0548466	0.0399529	0.0392014	0.0380945	0.0178733	0.0190014	0.0203996	0.00960339	0.0416898	0.0629545	0.0549947
2310067P03Rik	0	0.00190252	0.00108893	0	0	0	0	0	0	0	0
2310068J16Rik	0.00348233	0.00761008	0.00435571	0.00987636	0.00297888	0	0.00679988	0	0.0154848	0.00699494	0.0109989
2310069B03Rik	0	0	0	0	0	0.00065522	0	0	0	0	0
2310074N15Rik	0.00261174	0.00190252	0	0.00564363	0	0	0	0	0.00238228	0.00466329	0
2410002F23Rik	0.0940228	0.043758	0.0392014	0.0945308	0.00595776	0.00262088	0.00679988	0.00320113	0.0571746	0.0955975	0.0659937
2410004B18Rik	0.169763	0.155055	0.111071	0.163665	0.101282	0.0943517	0.0679988	0.0768272	0.127452	0.139899	0.175983
2410004I01Rik	0.000870581	0	0	0.00141091	0	0	0	0	0	0.00466329	0
2410004P03Rik	0	0	0	0.00141091	0	0.00065522	0	0	0.00119114	0	0
2410015M20Rik	0.65816	0.42997	0.464972	0.593992	0.181712	0.23719	0.666388	0.160057	0.634877	0.795091	0.505952
2410018L13Rik	0.000870581	0	0	0.00141091	0	0	0	0	0	0.00233165	0
2410080I02Rik	0.109693	0.0152202	0.00544464	0.0691345	0.00595776	0.00131044	0.00679988	0.00160057	0.00833797	0.0233165	0.0109989
2410089E03Rik	0.158446	0.0761008	0.0402903	0.131214	0.0178733	0.011794	0.0475991	0.00800283	0.0285873	0.128241	0.0439958
2410131K14Rik	0.0226351	0.0190252	0.0163339	0.0634909	0.0178733	0.0196566	0	0.0384136	0.0285873	0.0349747	0.0329968
2510002D24Rik	0.0618113	0.0827596	0.0686025	0.0790109	0.023831	0.0196566	0.0475991	0.0048017	0.0440721	0.123577	0.219979
2510009E07Rik	0.10447	0.109395	0.0860253	0.142502	0	0.00065522	0.054399	0.00160057	0.0119114	0.107256	0.384963
2510017J16Rik	0.010447	0.00380504	0.00108893	0.00564363	0.00595776	0.00065522	0	0	0.0119114	0.0139899	0
2510039O18Rik	0.0626819	0.148397	0.113249	0.0677236	0.10724	0.083213	0.054399	0.0544192	0.111967	0.0955975	0.142986
2510046G10Rik	0.0226351	0.0180739	0.0185118	0.0183418	0	0.00589698	0.0135998	0	0.042881	0.032643	0.0329968
2600006K01Rik	0.000870581	0.00095126	0.00435571	0	0	0	0	0.00160057	0.00476455	0.0116582	0
2600014E21Rik	0	0	0	0	0	0	0	0	0	0	0.0109989
2610001J05Rik	0.365644	0.336746	0.285299	0.287825	0.0387254	0.0681429	0.387593	0.0400141	0.213214	0.275134	0.31897
2610002M06Rik	0.0661642	0.0618319	0.0696914	0.0733672	0.0208521	0.050452	0.0611989	0.036813	0.0940999	0.0559595	0.0769926
2610008E11Rik	0.114046	0.0656369	0.0359346	0.0874763	0	0.00458654	0.0271995	0.00640226	0.026205	0.0676177	0.0659937
2610020C07Rik	0.0139293	0.00856134	0.00653357	0.0169309	0.00595776	0.0176909	0	0.00160057	0.0154848	0.0116582	0.0219979
2610020F03Rik	0.000870581	0	0	0	0	0	0	0	0	0	0
2610021A01Rik	0.0435291	0.0171227	0.0108893	0.0282182	0	0.00196566	0.0271995	0	0.0154848	0.0139899	0.0329968
2610028H24Rik	0	0	0	0	0	0	0	0	0.00119114	0	0
2610035D17Rik	0.107952	0.0209277	0.0217786	0.179185	0.0119155	0.00589698	0.0135998	0.011204	0.0095291	0.0116582	0.0549947
2610037D02Rik	0.10534	0.112249	0.0773139	0.0705454	0.0148944	0.0805921	0	0.0272096	0.0476455	0.0489646	0.0879916
2610044O15Rik8	0.0766112	0.043758	0.015245	0.0634909	0	0.00917308	0.0271995	0.00160057	0.0166759	0.0349747	0.0769926
2610204G07Rik	0	0	0.00108893	0	0	0	0	0	0	0	0
2610206C17Rik	0.00174116	0.00190252	0.00108893	0	0	0	0	0	0	0	0
2610300M13Rik	0.00870581	0	0	0	0	0	0	0	0	0.00233165	0
2610301B20Rik	0.101858	0.0237815	0.00980035	0.0663127	0.00595776	0	0	0.00160057	0.0119114	0.0559595	0.109989
2610318N02Rik	0.000870581	0.00095126	0	0.00564363	0	0	0	0	0.00238228	0	0
2610507B11Rik	0.25421	0.515583	0.311433	0.207403	0.0446832	0.0478311	0.428392	0.0192068	0.145319	0.209848	0.186982
2610524H06Rik	0.0487526	0.043758	0.0392014	0.04656	0.00893663	0.00131044	0.054399	0.00160057	0.0559835	0.102592	0.0329968
2610528A11Rik	0	0.00856134	0.00871143	0.00141091	0	0	0	0	0.00476455	0	0
2700012I20Rik	0.0156705	0.00856134	0.0108893	0.00423272	0	0.00393132	0.00679988	0.00160057	0.00238228	0.00466329	0.0219979
2700016F22Rik	0.0243763	0.0171227	0.0076225	0.0112873	0	0.0032761	0.00679988	0.00160057	0.0142937	0.0116582	0.0439958
2700033N17Rik	0	0.00095126	0	0.00282182	0	0	0	0	0	0	0.0219979
2700038G22Rik	0.0139293	0.0152202	0.00980035	0.0112873	0	0.0032761	0	0	0.0166759	0.00233165	0.0219979
2700046A07Rik	0.00174116	0	0	0.0380945	0	0	0	0	0	0.00932659	0.263975
2700046G09Rik	0.0147999	0.0114151	0.00653357	0.0225745	0	0	0.0135998	0	0.00357341	0.032643	0
2700049A03Rik	0.0739994	0.0428067	0.0348457	0.0423272	0.0208521	0.0196566	0.0203996	0.00800283	0.0250139	0.0373063	0.0439958
2700062C07Rik	0.0626819	0.0542218	0.0424682	0.06208	0.00297888	0.00786264	0.0203996	0.00160057	0.0309696	0.0652861	0.0879916
2700069I18Rik	0.00522349	0	0	0.00564363	0	0	0	0	0	0.00466329	0
2700081O15Rik	0.085317	0.021879	0.00653357	0.111462	0.00595776	0.00196566	0	0	0.00476455	0.0886026	0.0769926
2700097O09Rik	0.0618113	0.0370991	0.0206896	0.0677236	0.0148944	0.00786264	0.0135998	0	0.026205	0.0443013	0.0219979
2810001G20Rik	0.0792229	0.0180739	0.0250454	0.0832436	0.0119155	0.0196566	0.0135998	0.00640226	0.0250139	0.181868	0.0329968
2810004N23Rik	0.241151	0.154104	0.126316	0.182007	0.0208521	0.0242431	0.0611989	0.00800283	0.140554	0.165547	0.153985
2810006K23Rik	0.110564	0.0599294	0.0359346	0.0775999	0.00595776	0.0150701	0.0339994	0.00160057	0.0416898	0.079276	0.0989905
2810021J22Rik	0.0174116	0.0133176	0.00980035	0.0126982	0	0	0.00679988	0.00160057	0	0.00233165	0
2810032G03Rik	0.00435291	0	0	0.00846545	0	0	0	0	0	0.00699494	0
2810049E08Rik	0.00174116	0	0	0	0	0	0	0	0	0	0
2810402E24Rik	0.0522349	0.0485143	0.045735	0.0536145	0.00595776	0.0196566	0.0135998	0.011204	0.0536012	0.0489646	0.0549947
2810403A07Rik	0.101858	0.0998823	0.0696914	0.0818327	0.250226	0.176254	0.0135998	0.31211	0.134599	0.0652861	0.175983
2810403G07Rik	0.00174116	0	0.00108893	0	0	0	0	0	0	0.00233165	0
2810405F17Rik	0.0356938	0.0618319	0.0359346	0.0324509	0.0119155	0.00262088	0	0.00960339	0.0095291	0.0209848	0.0329968
2810407A14Rik	0.00174116	0	0	0	0	0	0	0	0	0	0
2810408A11Rik	0.016541	0.00190252	0	0.00705454	0.00297888	0.00524176	0	0	0.00476455	0	0
2810414N06Rik	0.000870581	0.00190252	0.00326678	0.00282182	0	0.00065522	0	0	0.00238228	0.00233165	0
2810425M01Rik	0	0.00190252	0	0.00141091	0	0.00065522	0	0	0	0	0
2810429I04Rik	0.00696465	0.0190252	0.0130671	0.00141091	0	0	0.0135998	0	0	0	0
2810433D01Rik	0	0	0	0.0592581	0	0	0.00679988	0	0	0.0886026	0
2810442N19Rik	0	0.00190252	0.00544464	0.00141091	0.00297888	0.00196566	0.00679988	0.00160057	0.00119114	0	0
2810454H06Rik	0.0487526	0.0370991	0.0294011	0.0451491	0.00297888	0.00720742	0	0.00800283	0.0273962	0.0349747	0.0989905
2810455O05Rik	0.00261174	0.00095126	0	0.00141091	0	0	0	0	0.00119114	0	0
2810457G06Rik	0.0121881	0.0485143	0.0217786	0.01552	0	0.00065522	0	0	0	0.0303114	0.0109989
2810459M11Rik	0.00174116	0	0	0	0	0	0	0	0	0	0
2810474O19Rik	0.266398	0.593586	0.474773	0.375302	3.53891	0.360371	0.163197	1.06598	0.451441	0.333425	0.230978
2900009J06Rik	0.00348233	0	0	0.00846545	0	0.00262088	0	0.00320113	0.00119114	0.00466329	0
2900011O08Rik	0.0156705	0	0.00108893	0.00141091	0	0	0	0	0	0	0
2900026A02Rik	0.0217645	0.00856134	0.00871143	0.101585	0	0	0.0135998	0	0.026205	0.0256481	0.560946
2900045O20Rik	0.000870581	0	0	0.00141091	0	0	0	0	0	0	0
2900052N01Rik	0.0844464	0.00761008	0.00980035	0.00141091	0	0.00065522	0.0135998	0.0048017	0	0.00233165	0
2900055J20Rik	0.000870581	0.00285378	0.00871143	0	0	0	0	0	0	0	0
2900060B14Rik	0.0409173	0.0351966	0.0479128	0.01552	0.0536198	0.026864	0.00679988	0.0400141	0.0404987	0.0303114	0.0439958
2900076A07Rik	0.0348233	0.0190252	0.0119782	0.0380945	0.00595776	0.00589698	0.0135998	0.00160057	0.0107202	0.032643	0.0439958
2900079G21Rik	0.00261174	0	0	0	0	0	0	0	0	0	0
2900089D17Rik	0.0139293	0.0237815	0.0130671	0.00705454	0.00297888	0.00065522	0	0.00160057	0.00476455	0.0139899	0.0109989
2900093K20Rik	0.0452702	0.0542218	0.0511796	0.0366836	0.0327677	0.0131044	0.00679988	0.0256091	0.0273962	0.0373063	0.0329968
2900097C17Rik	0.417879	0.223546	0.174229	0.417629	0.0625564	0.0543833	0.271995	0.0336119	0.161995	0.459334	0.252976
3010003L21Rik	0.00783523	0.0190252	0.0108893	0	0	0.0032761	0.0135998	0	0.0202493	0.00466329	0.0329968
3100002H09Rik	0.0113176	0	0	0	0	0.00065522	0	0	0	0	0.0109989
3110001I22Rik	0.00348233	0.0104639	0.0119782	0.0141091	0.0119155	0.00851786	0	0.00320113	0.0166759	0.00699494	0.0109989
3110002H16Rik	0.0295998	0.0551731	0.0326678	0.03104	0.113197	0.142838	0.0271995	0.308909	0.0595569	0.0349747	0.0549947
3110006O06Rik	0.00174116	0	0	0.00141091	0	0	0	0	0	0	0
3110009E18Rik	0.0652936	0.0380504	0.0272232	0.01552	0.00297888	0.00262088	0.0135998	0.00160057	0.0142937	0.0163215	0
3110021N24Rik	0.0557172	0.0047563	0.00435571	0.0423272	0.00297888	0.00065522	0	0	0.00595569	0.0116582	0.0989905
3110035E14Rik	0.00261174	0	0	0	0	0	0	0	0	0	0
3110040N11Rik	0.0339527	0.0418554	0.0413793	0.0719563	0	0.0150701	0.0339994	0.00320113	0.0619392	0.102592	0.0769926
3110043O21Rik	0.0295998	0.0846621	0.0533575	0.0423272	0.0417043	0.00262088	0.00679988	0.00640226	0.0440721	0.0116582	0.0549947
3110045C21Rik	0.00522349	0	0.00326678	0.00282182	0	0.00065522	0	0	0	0.00466329	0
3110062M04Rik	0.0574584	0.073247	0.0490018	0.0705454	0.0208521	0.0543833	0.0611989	0.0160057	0.042881	0.0349747	0.131987
3110070M22Rik	0.00348233	0	0	0.00423272	0	0.00131044	0	0	0.00119114	0.00932659	0
3110079O15Rik	0	0.00095126	0.00217786	0.00141091	0	0	0	0.00160057	0	5.95502	0
3110082I17Rik	0.0295998	0.0247328	0.0130671	0.0296291	0.00893663	0.00196566	0.00679988	0.00160057	0.0226316	0.0699494	0.0109989
3110099E03Rik	0	0.00095126	0	0	0	0	0	0	0	0	0
3200001D21Rik	0	0.00095126	0	0	0	0	0	0	0	0	0
3222401L13Rik	0.116658	0.12842	0.0533575	0.129804	0	0.0032761	0.054399	0	0.00595569	0.0512962	0.241977
3300002I08Rik	0.0156705	0.0104639	0.00435571	0.00987636	0	0	0	0	0.00119114	0.00466329	0.0109989
3300005D01Rik	0	0.0047563	0.00435571	0	0.00297888	0	0	0	0.00357341	0	0
3425401B19Rik	0	0	0	0	0	0	0	0	0	0.0139899	0
3632451O06Rik	0.0147999	0	0	0.00423272	0	0	0	0.00160057	0	0.0186532	0
3830403N18Rik	0.00261174	0.00761008	0.00980035	0.10864	0.00595776	0.0157253	0.0339994	0.00960339	0.026205	0.0629545	0.0329968
3830406C13Rik	0.199363	0.174081	0.13176	0.187651	0.0119155	0.0301401	0.122398	0.0176062	0.133407	0.186532	0.120988
3930402G23Rik	0.00174116	0.00095126	0.00108893	0.0126982	0	0	0	0	0	0.0139899	0
4430402I18Rik	0.016541	0.00570756	0.0076225	0.0197527	0	0.00065522	0	0	0.00476455	0.0279798	0.0439958
4631405J19Rik	0.000870581	0	0	0.00282182	0	0	0	0	0	0	0
4632404H12Rik	0.0252469	0.0237815	0.0108893	0.00141091	0.00297888	0.00065522	0.0135998	0	0.00714683	0.0116582	0
4632411P08Rik	0	0	0	0.00141091	0	0	0	0	0.00119114	0	0.0109989
4632415L05Rik	0.188046	0.0789546	0.0729582	0.114284	0.00297888	0.00458654	0.00679988	0.00160057	0.0154848	0.104924	0.0879916
4632428C04Rik	0.00174116	0.00095126	0	0.00141091	0	0	0	0	0.00238228	0.00233165	0
4731419I09Rik	0	0.00190252	0	0	0	0	0	0	0	0	0
4732414G09Rik	0	0	0	0	0	0	0	0	0	0.00466329	0
4732419C18Rik	0.0182822	0.00095126	0.00435571	0.00141091	0	0	0	0	0.00357341	0	0
4732440D04Rik	0.0383056	0.0542218	0.0315789	0.0437382	0.0744719	0.0196566	0.00679988	0.0448158	0.0333519	0.0536279	0.0219979
4732465J04Rik	0	0.00190252	0	0.00282182	0.303846	0.00786264	0	0.0528187	0.00119114	0	0
4732471J01Rik	0.010447	0.0228302	0.0141561	0.00987636	0	0.00065522	0	0	0.00119114	0	0
4732491K20Rik	0.0565878	0.00665882	0.00326678	0.03104	0.00297888	0.00065522	0	0.00160057	0.00119114	0.0186532	0
4732496C06Rik	0	0.00095126	0.00108893	0.00282182	0.00595776	0.011794	0	0.0128045	0.00119114	0	0
4831440D22Rik	0.00609407	0.00095126	0.00217786	0.00141091	0	0	0	0	0.00119114	0.00233165	0.0109989
4831440E17Rik	0.00522349	0.00285378	0.0076225	0.0126982	0.00297888	0	0	0	0.00476455	0.00699494	0.0219979
4833403J16Rik	0.00174116	0	0	0	0	0	0	0	0.00476455	0	0.175983
4833407H14Rik	0.000870581	0.00380504	0	0.00564363	0.634501	0.0583146	0.00679988	0.265694	0.0678949	0	0
4833412C05Rik	0.0095764	0.00190252	0	0	0	0.00065522	0	0	0	0.00233165	0
4833413E03Rik	0	0.00095126	0	0	0	0	0	0.00160057	0	0	0
4833413G10Rik	0.00348233	0.00380504	0.00435571	0.00141091	0	0.00065522	0	0	0	0.00932659	0
4833418N02Rik	0.0278586	0.0466117	0.0272232	0.0183418	0.047662	0.0065522	0	0.0048017	0.0250139	0.0116582	0.0109989
4833420G17Rik	0.227222	0.332941	0.180762	0.17072	0.0774508	0.0720742	0.0679988	0.0688243	0.156039	0.118914	0.263975
4833422C13Rik	0.00174116	0.00190252	0	0.0126982	0	0	0	0	0	0.0886026	0
4833427F10Rik	0.00174116	0.0142689	0.00326678	0	0	0	0	0	0.00595569	0	0
4833427G06Rik	0	0	0	0	0	0	0	0	0	0.00233165	0
4833428L15Rik	0	0	0	0	0	0	0	0	0	0.00233165	0
4833439L19Rik	0.242022	0.0494655	0.0533575	0.128393	0.0297888	0.0380028	0.0407993	0.036813	0.0678949	0.191195	0.197981
4833445I07Rik	0.00261174	0.00380504	0.00871143	0.00423272	0	0.00196566	0	0	0.0131025	0.00233165	0
4921501I09Rik	0.000870581	0	0	0	0	0	0	0	0	0	0
4921504A21Rik	0.0130587	0	0	0.00705454	0	0	0	0	0	0.00932659	0
4921507P07Rik	0	0	0	0.00282182	0.00297888	0.0144148	0	0.00800283	0	0	0.0109989
4921509O07Rik	0	0	0	0	0.00297888	0	0	0	0	0	0
4921513I03Rik	0	0	0	0	0	0.00065522	0	0	0	0	0
4921514A10Rik	0	0.00095126	0	0.00141091	0	0	0	0	0.00119114	0	0
4921516A02Rik	0	0.00285378	0	0.00141091	0	0	0.00679988	0	0	0.00466329	0
4921517D22Rik	0	0	0	0	0	0	0	0	0	0.00233165	0
4921523L03Rik	0	0	0	0.00141091	0	0	0	0	0	0	0
4921524J17Rik	0.296868	0.119859	0.0947368	0.173542	0.0297888	0.0465206	0.0135998	0.0272096	0.171524	0.188863	0.351966
4921536K21Rik	0.000870581	0	0	0	0	0	0	0	0	0	0
4921539H07Rik	0	0	0	0	0	0	0	0	0	0.0163215	0
4922502D21Rik	0	0	0	0	0	0	0	0	0.00119114	0	0
4930402H24Rik	0.236798	0.0599294	0.0620689	0.18624	0.0387254	0.0321058	0.0203996	0.0336119	0.0369253	0.135235	0.131987
4930403P22Rik	0.00435291	0.00285378	0.00326678	0.00564363	0.00297888	0	0	0.00160057	0.00357341	0.0139899	0
4930404A12Rik	0	0	0.00217786	0	0	0	0	0	0	0	0
4930404H11Rik	0	0	0.00108893	0.00141091	0	0	0.00679988	0	0	0.00466329	0
4930404N11Rik	0.00696465	0.00856134	0.00653357	0.00141091	0.00893663	0.00196566	0.00679988	0	0.00476455	0.00233165	0
4930412M03Rik	0.000870581	0	0	0	0.00297888	0.00065522	0	0	0	0	0
4930413F20Rik	0	0	0	0.00282182	0	0	0	0	0	0.00233165	0
4930419G24Rik	0.00174116	0	0	0	0	0	0	0	0	0	0
4930422C21Rik	0	0	0	0.00141091	0	0	0	0	0	0	0
4930425L21Rik	0	0	0	0	0	0	0	0	0	0.00233165	0
4930425O10Rik	0	0	0.00108893	0	0	0	0	0	0	0	0.0989905
4930425P05Rik	0	0.00095126	0	0.00564363	0	0	0	0	0	0.00233165	0.0329968
4930426D05Rik	0	0	0	0	0	0	0	0	0	0.00233165	0
4930426I24Rik	0.0252469	0.0152202	0.00871143	0.0112873	0.00297888	0.00196566	0	0.00320113	0.0095291	0.0256481	0
4930426L09Rik	0.00261174	0.0047563	0.00544464	0.00141091	0	0.00065522	0	0	0.00119114	0	0
4930429F24Rik	0	0	0	0	0	0	0	0	0	0.00233165	0
4930430E12Rik	0	0.00570756	0.0076225	0	0.00297888	0	0	0	0.00238228	0	0
4930430F08Rik	0.110564	0.0294891	0.0294011	0.0536145	0	0.00458654	0.00679988	0	0.0119114	0.0349747	0.0769926
4930432J09Rik	0.00348233	0	0	0	0	0	0	0	0	0	0
4930432K21Rik	0.00435291	0.00190252	0	0	0	0.00065522	0	0	0.00357341	0	0
4930438A08Rik	0	0.00095126	0	0.00141091	0.0119155	0.168392	0	0.0448158	0.00476455	0	0
4930439D14Rik	0	0	0.00108893	0	0	0	0	0	0	0	0.0109989
4930440I19Rik	0	0	0	0	0	0	0	0	0.00119114	0	0
4930444A19Rik	0	0	0	0	0.00297888	0	0	0	0	0	0
4930444F02Rik	0	0	0	0	0	0	0	0	0.00119114	0	0
4930444G20Rik	0	0	0	0	0	0	0	0	0	0	0
4930444M15Rik	0.000870581	0	0	0	0	0	0	0	0	0.00233165	0
4930444P10Rik	0.00435291	0	0	0.00141091	0	0	0	0.00160057	0	0	0
4930445N18Rik	0.000870581	0.00190252	0.00108893	0	0	0.00262088	0.00679988	0.00640226	0	0	0
4930447C04Rik	0.00348233	0	0	0.0112873	0.00297888	0	0	0	0	0.0489646	0
4930447M23Rik	0	0	0	0	0.00297888	0	0	0	0	0	0
4930448A20Rik	0	0.00095126	0.00108893	0	0	0.00131044	0	0.0048017	0.00119114	0	0
4930452B06Rik	0.000870581	0	0	0	0	0	0	0	0.00119114	0	0
4930452G13Rik	0.000870581	0	0	0	0	0	0	0	0	0.00466329	0
4930453N24Rik	0.147128	0.100834	0.090381	0.198938	0.0417043	0.0314506	0.101998	0.0240085	0.133407	0.193527	0.219979
4930455D15Rik	0	0	0	0.00141091	0	0	0	0	0.00119114	0	0
4930455G09Rik	0.000870581	0.0104639	0.0185118	0.00282182	0	0	0.0135998	0	0.0273962	0	0
4930458B22Rik	0	0	0	0	0	0	0	0	0.00119114	0	0
4930458D05Rik	0	0	0	0	0.0119155	0.00065522	0	0.0048017	0.00357341	0.00233165	0
4930459C07Rik	0	0	0	0	0.00297888	0.00065522	0	0	0	0	0
4930461C15Rik	0	0	0	0.00141091	0	0	0	0	0	0	0
4930463O16Rik	0	0	0	0.00141091	0.00297888	0.0399684	0	0.00320113	0	0	0
4930469K13Rik	0.0304704	0.00095126	0	0	0	0	0.00679988	0	0	0	0
4930471E19Rik	0	0	0	0	0	0	0	0	0.00357341	0	0
4930477E14Rik	0	0	0	0	0	0	0	0	0.00119114	0	0
4930477G07Rik	0	0.00095126	0	0.00141091	0.00595776	0.00458654	0	0	0.00119114	0	0
4930479D17Rik	0.000870581	0	0	0	0	0	0	0	0	0	0
4930480K23Rik	0.00783523	0.00665882	0.00653357	0.00282182	0.00297888	0	0	0.00320113	0.00357341	0.00233165	0.0109989
4930480M12Rik	0	0	0	0	0.00297888	0	0	0	0	0	0
4930481A15Rik	0.0365644	0.0323428	0.0239564	0.04656	0.0297888	0.00524176	0	0.00960339	0.0238228	0.0116582	0.0219979
4930486L24Rik	0	0	0.00108893	0	0	0	0	0	0	0	0
4930487D11Rik	0	0.00095126	0	0	0	0	0	0	0	0	0
4930488L21Rik	0	0	0	0	0	0	0	0	0	0.00233165	0
4930488N15Rik	0	0.00380504	0	0	0	0	0.00679988	0	0.00119114	0	0
4930500F10Rik	0.000870581	0.00095126	0	0.00141091	0.00297888	0	0	0.00160057	0.00119114	0.00233165	0
4930500M09Rik	0.00348233	0.00285378	0.00653357	0.00282182	0	0	0	0	0	0.00233165	0.0109989
4930502E18Rik	0	0	0	0.00141091	0	0	0	0	0	0	0
4930503B20Rik	0	0	0	0.00141091	0	0	0	0	0	0	0
4930503L19Rik	0.0696465	0.0494655	0.0620689	0.0790109	0.00893663	0.0032761	0.0203996	0	0.0464544	0.0303114	0.0769926
4930505A04Rik	0.000870581	0	0	0	0	0	0	0	0	0	0
4930505N22Rik	0	0	0	0	0	0.00065522	0	0	0	0	0
4930507D05Rik	0	0.00285378	0.00217786	0.00282182	0	0	0	0	0.00119114	0	0
4930509E16Rik	0	0.00095126	0	0	0	0.00131044	0.00679988	0.00160057	0	0	0.0109989
4930512H18Rik	0	0	0	0.00141091	0	0	0	0	0	0	0
4930512M02Rik	0	0	0	0	0	0.00065522	0	0	0	0	0
4930513D17Rik	0.000870581	0	0	0	0	0	0	0	0	0	0
4930513N10Rik	0.00522349	0.00190252	0.00326678	0.00282182	0.00297888	0.00131044	0.00679988	0	0.00119114	0.00466329	0
4930515G01Rik	0.00174116	0.00190252	0.00108893	0.00141091	0.00297888	0.00065522	0	0	0.00714683	0	0
4930518I15Rik	0.00435291	0.0142689	0.00871143	0.00423272	0.0178733	0.00262088	0	0.00160057	0.00238228	0.00233165	0
4930519G04Rik	0	0.00095126	0	0	0.00595776	0.00262088	0	0.00800283	0.00119114	0	0
4930519L02Rik	0	0	0	0	0	0.00065522	0	0	0.034543	0	0
4930519P11Rik	0	0	0	0	0	0	0	0	0.00119114	0	0
4930522L14Rik	0.0156705	0.0266353	0.0239564	0.0183418	0.00297888	0.00720742	0.0339994	0.00160057	0.0285873	0.0233165	0.0439958
4930523C07Rik	0.135811	0.0380504	0.0577132	0.352727	0.333634	0.247018	0.0203996	0.228881	0.327563	0.186532	0.197981
4930524J08Rik	0.0156705	0.0142689	0.0076225	0.00846545	0.00297888	0.0032761	0.00679988	0.00800283	0.00833797	0.0116582	0
4930524O07Rik	0.00348233	0.00380504	0.00435571	0.00282182	0	0	0.00679988	0	0.00476455	0.00932659	0
4930525G20Rik	0.000870581	0.00190252	0	0	0	0	0	0	0	0.00233165	0.0109989
4930526L06Rik	0	0	0	0	0	0	0	0	0	0.00233165	0
4930528D03Rik	0	0	0	0	0	0.00065522	0	0	0	0	0
4930532G15Rik	0.0156705	0.0294891	0.0294011	0.0169309	0	0.00262088	0.00679988	0.00160057	0.0214405	0.0279798	0
4930533K18Rik	0	0	0	0.00282182	0	0	0	0	0	0	0
4930534D22Rik	0	0	0	0	0.00297888	0	0	0	0	0	0.0109989
4930534H03Rik	0	0	0	0	0	0	0	0.00160057	0	0	0
4930537H20Rik	0.00348233	0.00570756	0.00980035	0.00141091	0.00893663	0.00196566	0	0.00160057	0.0095291	0	0
4930539E08Rik	0	0.00285378	0	0	0	0	0	0	0.00119114	0	0
4930539J05Rik	0.00870581	0.00665882	0.00217786	0.0112873	0.00297888	0.00131044	0.00679988	0	0.00238228	0	0
4930540M05Rik	0.000870581	0.00095126	0	0.00423272	0	0	0	0	0	0.00699494	0
4930542C12Rik	0	0	0	0	0	0	0	0	0.00357341	0	0
4930544F09Rik	0	0	0	0	0	0	0	0	0	0	0
4930548H24Rik	0.00174116	0	0	0	0.00297888	0	0	0	0	0	0
4930550C14Rik	0.0121881	0.00190252	0.00108893	0.00846545	0	0	0	0	0.00357341	0.00932659	0.0219979
4930551O13Rik	0	0	0	0	0.00595776	0	0	0.00640226	0	0	0
4930552P12Rik	0	0	0	0.00141091	0	0	0	0	0	0	0
4930553M12Rik	0.000870581	0.00095126	0	0	0	0	0	0	0	0	0
4930555A03Rik	0	0.00380504	0.00217786	0	0	0	0.0203996	0	0.00238228	0	0.0439958
4930555F03Rik	0.000870581	0	0	0	0	0	0	0	0	0	0
4930556J02Rik	0	0	0.00108893	0	0	0	0	0	0	0	0
4930556J24Rik	0	0	0	0	0	0	0	0	0	0	0
4930558J18Rik	0	0	0	0	0	0.00196566	0	0	0.00119114	0	0
4930558K02Rik	0	0.00190252	0.00108893	0	0.00297888	0	0	0	0	0	0
4930558N11Rik	0	0.00095126	0	0.00141091	0	0	0	0	0	0	0
4930562F07Rik	0	0	0	0.00141091	0	0.00065522	0	0	0.00119114	0	0
4930563E18Rik	0.000870581	0	0.00217786	0	0	0	0	0	0	0	0
4930563J15Rik	0.010447	0.00095126	0.00108893	0	0.00297888	0	0	0	0	0	0
4930565N06Rik	0	0	0	0	0	0	0	0.00160057	0	0	0
4930568A12Rik	0	0.00570756	0.00544464	0	0	0	0	0	0.00476455	0	0
4930570B17Rik	0	0.00190252	0	0	0	0	0	0	0	0	0
4930570G19Rik	0.0095764	0.0047563	0.00435571	0.0112873	0	0	0	0	0.00119114	0.00699494	0
4930570N18Rik	0	0	0	0	0.00595776	0.00393132	0	0.00640226	0.00119114	0	0
4930572G02Rik	0.00174116	0	0	0	0	0	0	0	0.00119114	0	0
4930572O13Rik	0	0	0	0.00141091	0	0	0	0	0	0	0
4930578C19Rik	0.000870581	0	0	0	0	0.00065522	0.00679988	0	0	0	0.186982
4930579C12Rik	0	0.00095126	0	0	0.00297888	0	0	0	0	0	0
4930579G18Rik	0.000870581	0.00095126	0.00108893	0	0.00297888	0	0	0	0.00119114	0	0
4930579G24Rik	0.00783523	0.00190252	0.0108893	0.00564363	0	0.0229327	0.00679988	0	0.0321607	0.00932659	0
4930580E04Rik	0	0	0	0	0	0	0	0	0.00119114	0	0
4930587A21Rik	0	0	0	0	0	0	0	0	0	0	0
4930589L23Rik	0.00870581	0.101785	0.0522686	0.00846545	0	0	0	0	0.00714683	0.00233165	0
4930590J08Rik	0.00174116	0.00095126	0	0.00141091	0.00595776	0.00065522	0	0	0.00119114	0	0
4930592C13Rik	0.000870581	0	0	0	0	0.00065522	0	0	0	0	0
4930594M22Rik	0.000870581	0	0	0.04656	0	0	0	0	0.00119114	0.00466329	0
4930595D18Rik	0	0	0	0	0	0.00065522	0	0	0	0	0
4930599N23Rik	0.00261174	0.0095126	0.00217786	0.00705454	0.00297888	0.00131044	0.00679988	0	0.00357341	0.00466329	0
4931406B18Rik	0	0	0.00108893	0	0	0	0	0	0	0	0
4931406C07Rik	0.176728	0.168373	0.126316	0.0945308	0	0.0124492	0.163197	0.011204	0.0404987	0.107256	0.131987
4931406G06Rik	0	0	0.00108893	0	0	0	0	0	0	0	0
4931406P16Rik	0.350844	0.124615	0.0882032	0.163665	0.0178733	0.0294849	0.0815985	0.0192068	0.0476455	0.221506	1.38587
4931413I07Rik	0.00870581	0	0	0	0	0	0	0	0	0	0
4931414P19Rik	0.0191528	0.0142689	0.00435571	0.01552	0	0.0032761	0	0	0.00714683	0.0209848	0
4931422A03Rik	0	0.00095126	0	0	0	0	0	0.00160057	0.00119114	0	0
4931423N10Rik	0	0	0	0	0	0	0	0	0.00119114	0	0
4931428F04Rik	0.0156705	0.00761008	0.00544464	0.00423272	0	0	0	0	0.00357341	0.0209848	0
4931429P17Rik	0.00435291	0	0	0	0	0	0	0	0	0	0
4931431C16Rik	0.000870581	0.00095126	0.00108893	0	0	0	0	0	0.00119114	0	0
4931440F15Rik	0.000870581	0.00380504	0.00108893	0	0	0	0	0	0	0	0
4931440J10Rik	0.000870581	0	0	0	0	0	0	0	0	0	0
4932422M17Rik	0.0147999	0.0133176	0.0119782	0.00846545	0	0.00065522	0	0.00160057	0.0095291	0.00466329	0.0439958
4932435O22Rik	0.00696465	0	0	0.0183418	0	0.00065522	0	0	0	0.00233165	0
4932438A13Rik	0.296868	0.21118	0.164428	0.399287	0.986009	0.393132	0.0407993	0.8483	0.225125	0.291456	0.263975
4932438H23Rik	0.00435291	0.00095126	0	0	0.00893663	0.00131044	0	0.00320113	0.00595569	0.00466329	0
4932443I19Rik	0.00348233	0	0	0	0	0	0	0	0	0	0
4932443L11Rik	0.00261174	0	0	0	0	0	0	0	0	0	0
4932702P03Rik	0	0	0	0.00141091	0	0	0	0	0	0	0
4933402J07Rik	0	0	0	0	0	0	0.00679988	0	0	0	0
4933402N22Rik	0.000870581	0	0	0	0	0	0	0	0	0	0
4933404O12Rik	0.00522349	0.0047563	0.00326678	0.00564363	0	0.00065522	0.00679988	0	0.00119114	0.00466329	0.0109989
4933406B17Rik	0.000870581	0	0	0.00141091	0	0	0	0	0	0	0
4933406C10Rik	0.00435291	0.0047563	0.00217786	0.00282182	0.00297888	0.00131044	0	0.00160057	0.00119114	0.00233165	0.0109989
4933406I18Rik	0.00174116	0.0428067	0.0130671	0.00141091	0	0	0	0	0.00119114	0.00932659	0.0109989
4933406P04Rik	0.010447	0.0123664	0.0076225	0.00846545	0.00595776	0.00262088	0	0.0048017	0.00833797	0.00233165	0.0219979
4933407L21Rik	0.00696465	0	0	0	0	0.00065522	0	0	0	0	0
4933408B17Rik	0.00348233	0.00285378	0.00217786	0.00705454	0.0357465	0.0851786	0	0.139249	0.00119114	0.00466329	0.0109989
4933408J17Rik	0	0	0	0.00141091	0	0	0	0	0	0	0
4933411E06Rik	0	0.00380504	0.00217786	0	0.00595776	0.00196566	0	0.00160057	0	0	0
4933411E08Rik	0.000870581	0	0.00108893	0.00141091	0	0.00065522	0	0	0	0	0
4933412O06Rik	0.000870581	0	0	0.00141091	0	0.0065522	0	0.0176062	0	0	0
4933415A04Rik	0	0	0	0	0.00297888	0	0	0	0	0	0
4933416C03Rik	0	0	0	0	0.00297888	0	0	0	0	0	0
4933417D19Rik	0.00174116	0	0	0	0	0	0	0	0	0.00233165	0
4933423P22Rik	0.00261174	0	0.00544464	0	0.00297888	0.00196566	0	0.00320113	0.00238228	0	0
4933424G06Rik	0	0	0	0.00141091	0	0	0	0	0	0.00233165	0
4933424M12Rik	0	0.021879	0.0315789	0	0	0.0157253	0.0203996	0.0144051	0.00357341	0	0
4933427D14Rik	0.0609407	0.0285378	0.0163339	0.0366836	0.00297888	0.00720742	0.0135998	0	0.0131025	0.0233165	0.0329968
4933427E11Rik	0	0	0	0	0	0	0	0	0	0.00233165	0
4933428G20Rik	0.000870581	0	0	0	0	0	0	0	0	0	0
4933428P19Rik	0	0	0	0.00141091	0	0	0	0	0.00119114	0.00233165	0
4933429H19Rik	0.00696465	0.00856134	0.00871143	0.00564363	0	0	0	0	0.00238228	0.00466329	0.0109989
4933430M04Rik	0	0	0	0	0	0.00065522	0	0	0	0	0
4933431E20Rik	0.0844464	0.00095126	0.00108893	0.0522036	0	0	0.00679988	0	0.00476455	0.0186532	0
4933431G14Rik	0	0	0	0	0	0	0	0.00160057	0	0	0
4933432I03Rik	0	0	0.00108893	0	0.0685142	0.00196566	0	0.0256091	0.00833797	0	0
4933432I09Rik	0.000870581	0	0	0	0	0	0	0	0	0	0
4933433G15Rik	0.020894	0.108444	0.120871	0.0183418	0.0297888	0.00393132	0	0.00320113	0.0273962	0.0139899	0.0109989
4933433G19Rik	0	0.00095126	0.00108893	0	0	0	0	0	0	0	0
4933434E20Rik	0.271621	0.271109	0.251542	0.218691	0.140007	0.0707638	0.271995	0.0816288	0.154848	0.216843	0.197981
4933440M02Rik	0	0	0	0	0	0	0	0	0.00119114	0	0
5031425E22Rik	0.183693	0.118907	0.0958257	0.105818	0.131071	0.0550385	0.0203996	0.0672238	0.106011	0.130572	0.197981
5031425F14Rik	0	0.0123664	0.0108893	0.00141091	0.00893663	0.00262088	0	0.00320113	0.0107202	0	0
5031439G07Rik	0.118399	0.298696	0.279855	0.0818327	0.190648	0.038658	0.428392	0.0768272	0.1882	0.0582912	0.0659937
5033403F01Rik	0.000870581	0.00380504	0.00435571	0.00423272	0	0.00196566	0	0	0.00238228	0.00233165	0
5033406O09Rik	0.00174116	0.00190252	0.00435571	0.00141091	0	0	0.0135998	0	0.0238228	0.00233165	0.0329968
5033417F24Rik	0.00783523	0.00095126	0.00217786	0.00141091	0	0	0	0	0	0.00932659	0
5033421B08Rik	0	0.00761008	0.00108893	0	0	0	0	0	0	0	0
5033426O07Rik	0.000870581	0	0	0.00423272	0	0	0.00679988	0	0	0.00233165	0
5033428I22Rik	0.000870581	0	0	0	0	0	0	0	0	0	0
5033430I15Rik	0.010447	0.0161714	0.00217786	0.00564363	0.00297888	0.00131044	0.00679988	0	0.00833797	0.00932659	0.0219979
5330417C22Rik	0.00261174	0	0	0	0	0	0	0	0.00595569	0	0
5330426L24Rik	0	0.00285378	0	0	0	0	0	0	0	0	0
5330429C05Rik	0.00174116	0	0	0	0	0	0	0	0	0	0
5330434G04Rik	0.0409173	0	0	0.00141091	0	0	0	0	0	0	0
5330439M10Rik	0.000870581	0	0	0	0	0	0	0	0	0	0
5430401H09Rik	0	0	0	0.00141091	0	0	0	0	0	0	0
5430402O13Rik	0.00261174	0	0.00435571	0.0112873	0.00297888	0.00458654	0	0.00320113	0.00119114	0	0
5430403G16Rik	0.010447	0.021879	0.0185118	0.00423272	0.00297888	0.00065522	0.00679988	0.00160057	0.00357341	0.0116582	0.0109989
5430416N02Rik	0.0522349	0.0237815	0.0217786	0.0634909	0.00595776	0.00786264	0	0.00160057	0.0536012	0.0536279	0.0109989
5430419D17Rik	0	0	0	0	0	0	0	0	0	0.00466329	0
5430421F17Rik	0	0	0	0.00141091	0	0	0	0.00160057	0	0	0
5430425K12Rik	0	0.00190252	0.00108893	0	0.0536198	0.00131044	0	0.00640226	0.00476455	0	0
5430427N15Rik	0.00174116	0	0	0.00282182	0	0	0	0	0	0	0
5430427O19Rik	0.00609407	0.0589781	0.111071	0.00141091	0.0923452	0.00524176	0.0271995	0.0192068	0.10482	0.00466329	0
5430431A17Rik	0.000870581	0.00095126	0.00108893	0	0	0	0	0	0.00119114	0	0
5430435K18Rik	0.00174116	0	0	0	0	0	0	0	0	0	0
5730409E04Rik	0.0591995	0.043758	0.0228675	0.0691345	0.00595776	0.00065522	0.0475991	0	0.00595569	0.0559595	0.109989
5730422E09Rik	0	0.00380504	0.00326678	0.00141091	0.00297888	0	0.00679988	0.00160057	0.00119114	0.00466329	0
5730455P16Rik	0.100117	0.0523193	0.0348457	0.110051	0.00595776	0.0111387	0.00679988	0.00320113	0.0190582	0.0769443	0.120988
5730460C07Rik	0	0	0	0	0	0	0	0	0.00595569	0	0
5730480H06Rik	0.0365644	0.043758	0.0283121	0.0493818	0	0.0065522	0.0203996	0.00160057	0.0238228	0.0699494	0.0329968
5730507C01Rik	0.00261174	0.00380504	0	0	0	0.00065522	0	0	0.00119114	0.00932659	0.0109989
5730522E02Rik	0.000870581	0	0	0	0	0	0	0	0.00119114	0	0
5830405F06Rik	0	0	0	0	0	0	0	0	0.00119114	0	0
5830416I19Rik	0	0.00285378	0.00108893	0	0.0148944	0	0	0.00160057	0.00476455	0	0
5830418P13Rik	0	0	0	0	0	0	0	0	0.00119114	0	0
5830432E09Rik	0.00522349	0.0266353	0.0250454	0.00282182	0.0625564	0.0635564	0	0.0960339	0.0273962	0	0.0329968
5830454E08Rik	0.0130587	0.0095126	0.0076225	0.00987636	0.00297888	0.00262088	0	0.00160057	0.00119114	0.00699494	0.0219979
5830468F06Rik	0	0	0	0	0	0	0	0	0.00238228	0	0.0329968
5930412G12Rik	0	0	0.00108893	0.0183418	0	0	0	0	0	0.00932659	0.0549947
5930422O12Rik	0	0	0	0.00141091	0	0	0	0	0	0.00233165	0
5930430L01Rik	0.0391762	0.00380504	0.00108893	0.0507927	0.00297888	0	0	0	0.00238228	0.039638	0.0549947
6030407O03Rik	0.0174116	0.00095126	0	0.00564363	0	0	0	0	0	0.00233165	0
6030408B16Rik	0.000870581	0.00190252	0.0108893	0.58976	0	0.00065522	0.0339994	0.00160057	0.00119114	0.00233165	0
6030419C18Rik	0.0156705	0	0.00217786	0.0211636	0	0	0	0.00160057	0	0.0303114	0
6030443J06Rik	0.00435291	0	0.00108893	0.00282182	0	0	0	0	0.00119114	0.00466329	0.0109989
6030445D17Rik	0	0	0.00108893	0.00282182	0	0	0	0	0	0	0.0109989
6030458C11Rik	0.064423	0.0608806	0.0370236	0.0775999	0.00297888	0.00589698	0	0	0.0202493	0.0559595	0.0769926
6030466F02Rik	0.000870581	0	0	0	0	0	0	0	0	0	0
6030468B19Rik	0	0	0.00108893	0	0	0	0	0	0.00119114	0	0
6030469F06Rik	0	0	0	0	0	0	0	0	0.00357341	0	0
6030498E09Rik	0.00174116	0	0	0	0	0	0	0	0.00119114	0	0
6230400D17Rik	0.0182822	0.0104639	0.00653357	0.0197527	0	0.00065522	0.00679988	0	0.0142937	0.00699494	0.0109989
6330403K07Rik	0.252469	0.00380504	0.00217786	0.00564363	0.00595776	0.00196566	0.0135998	0.00160057	0.00119114	0.0256481	0.0109989
6330403L08Rik	0.016541	0.0351966	0.0250454	0.0169309	0	0	0.0135998	0	0.00357341	0.0139899	0.0109989
6330409D20Rik	0.00261174	0	0	0.00141091	0	0	0	0	0	0	0
6330418K02Rik	0.0243763	0.0485143	0.0402903	0.03104	0.0208521	0.0281745	0.0611989	0.0272096	0.0250139	0.0303114	0
6330562C20Rik	0.00783523	0.021879	0.00871143	0.0126982	0.00595776	0	0.00679988	0	0.00476455	0.0163215	0.0109989
6430503K07Rik	0.000870581	0	0	0	0	0	0	0	0	0	0
6430531B16Rik	0	0	0	0	0.0536198	0.011794	0.00679988	0.0240085	0.0142937	0	0
6430548M08Rik	0.0391762	0.043758	0.0413793	0.0747781	0.288951	0.267985	0.0203996	0.31051	0.0524101	0.0256481	0.780925
6430550D23Rik	0.00174116	0.00095126	0.00108893	0.00282182	0	0.00065522	0	0	0.00119114	0	0
6430571L13Rik	0.000870581	0.00095126	0.00108893	0	0	0	0	0	0	0	0
6430573F11Rik	0.0139293	0.00095126	0	0.0239854	0	0.00065522	0	0	0	0.0606228	0.0329968
6430573P05Rik	0.00609407	0.021879	0.0076225	0.00423272	0.00297888	0.0032761	0.00679988	0.00320113	0.00238228	0.00932659	0.0109989
6430584L05Rik	0	0	0	0.00141091	0	0	0	0	0	0	0
6430628N08Rik	0.00174116	0	0	0	0	0	0	0	0	0	0
6430710C18Rik	0.000870581	0	0	0	0	0	0	0	0	0	0.0219979
6530409C15Rik	0	0.00570756	0.00435571	0.00282182	0	0	0	0	0.00833797	0	0
6530411M01Rik	0.000870581	0	0	0	0	0	0	0	0	0	0
6530437J22Rik	0.00348233	0.00285378	0.00326678	0.00282182	0.00297888	0	0	0	0	0.00699494	0
6720427I07Rik	0.0287292	0.0304403	0.0217786	0.0183418	0.00595776	0.00589698	0	0.00320113	0.00714683	0.0139899	0.0109989
6720483E21Rik	0.00522349	0	0	0	0	0	0	0	0	0	0
6720489N17Rik	0.0252469	0.0095126	0.00653357	0.00282182	0	0.00262088	0.00679988	0	0.00595569	0.0139899	0
6820408C15Rik	0	0	0	0.00141091	0	0.00065522	0	0	0	0.00233165	0
8030423F21Rik	0	0	0.00108893	0.00141091	0	0	0	0	0	0.0163215	0
8030442B05Rik	0	0.00095126	0	0	0	0	0	0	0	0	0
8030462N17Rik	0.0435291	0.0485143	0.015245	0.0282182	0.0148944	0.0131044	0	0.0048017	0.0321607	0.0163215	0.0329968
8030474K03Rik	0	0.00095126	0	0	0	0	0	0	0	0	0
8430408G22Rik	0	0	0	0	0	0	0	0	0	0.0186532	0.868917
8430432A02Rik	0.00174116	0.00190252	0.00217786	0	0	0	0	0.00160057	0.00119114	0.00233165	0
9030025P20Rik	0.0174116	0.0171227	0.0076225	0.00987636	0.00297888	0.00589698	0.00679988	0.00320113	0.00714683	0.00233165	0.0109989
9030404E10Rik	0	0	0.00108893	0	0	0	0	0.00160057	0.00119114	0	0
9030612E09Rik	0.00174116	0	0	0.00705454	0	0	0	0	0	0.0163215	0
9030624G23Rik	0.00174116	0	0	0.00564363	0	0	0.00679988	0	0	0.00932659	0.0109989
9030624J02Rik	0.114917	0.117956	0.0958257	0.0888872	0.0685142	0.0406236	0.135998	0.0320113	0.0905265	0.0932659	0.0879916
9130008F23Rik	0.0174116	0.0142689	0.00980035	0.0719563	0.00595776	0.00065522	0	0	0.0095291	0.00699494	0
9130011E15Rik	0.00435291	0.00761008	0.0130671	0.00846545	0	0.00393132	0.00679988	0.00320113	0.00595569	0.0163215	0
9130015A21Rik	0	0	0	0	0.00297888	0	0	0	0	0	0
9130019O22Rik	0.0182822	0.00665882	0.00326678	0.00846545	0	0.00065522	0	0	0.00714683	0.0163215	0
9130023H24Rik	0.0121881	0.0104639	0.0130671	0.0141091	0	0.00196566	0	0	0.00476455	0.0139899	0.0109989
9130204K15Rik	0	0	0	0.00141091	0	0.00131044	0	0.00160057	0.00119114	0	0
9130204L05Rik	0.000870581	0	0	0	0	0	0	0	0	0	0
9130213A22Rik	0.00261174	0	0	0.00141091	0	0	0	0	0	0.00466329	0
9130221H12Rik	0.00870581	0.00856134	0.00435571	0.0141091	0.00595776	0.00131044	0.00679988	0	0.00714683	0.00932659	0.0109989
9130230L23Rik	0	0.00190252	0.00108893	0	0.00297888	0	0	0.00160057	0.00238228	0.00466329	0
9130401M01Rik	0.13494	0.091321	0.0805807	0.160844	0.0595776	0.0176909	0.190397	0.00640226	0.150083	0.22617	0.0769926
9130410C08Rik	0	0	0.00217786	0.111462	0	0	0.00679988	0	0	0.0116582	0
9130604C24Rik	0.00696465	0.0114151	0.00326678	0.00423272	0	0.00524176	0.00679988	0	0.00238228	0.0116582	0.0329968
9230104M06Rik	0.000870581	0.00190252	0.00108893	0	0	0	0	0	0.00119114	0.00233165	0
9230105E05Rik	0	0	0	0	0	0	0	0	0	0	0
9230109A22Rik	0	0	0	0	0	0.00065522	0	0	0	0	0
9230110C19Rik	0.0121881	0	0	0.00846545	0	0	0	0	0.00119114	0.0116582	0.0109989
9230111E07Rik	0	0.00095126	0	0	0.00297888	0	0	0	0.00238228	0	0
9230112J17Rik	0	0	0	0.00141091	0	0	0	0	0	0	0
9230116L04Rik	0	0	0	0	0	0.00131044	0	0	0	0	0
9330020H09Rik	0.00783523	0.0190252	0.0163339	0.00846545	0.023831	0.0170357	0.00679988	0.0144051	0.0369253	0.032643	0.0109989
9330102E08Rik	0	0	0	0.00141091	0	0	0	0	0	0	0
9330104G04Rik	0.0121881	0.0190252	0.0130671	0.00282182	0	0	0	0	0.00476455	0.0139899	0
9330111N05Rik	0.000870581	0	0.00108893	0	0	0	0	0	0	0	0
9330121J05Rik	0.0217645	0.00095126	0	0	0	0.00065522	0	0	0	0	0
9330136K24Rik	0.00261174	0.0047563	0	0	0	0.00065522	0	0	0.00357341	0.00233165	0
9330158H04Rik	0	0	0	0	0	0	0	0	0	0	0.0109989
9330159F19Rik	0.162799	0.00380504	0.00108893	0.00705454	0	0.00065522	0.00679988	0	0.00119114	0.0233165	0
9330160F10Rik	0.00783523	0.0275865	0.03049	0.00846545	0.0506409	0.0144148	0.00679988	0.0192068	0.0190582	0.0209848	0.0109989
9330161L09Rik	0.00261174	0.00095126	0	0	0	0	0	0	0	0	0
9330171B17Rik	0.000870581	0	0	0	0	0	0	0	0	0	0
9330175E14Rik	0.000870581	0.0123664	0.0108893	0.00141091	0.0119155	0	0.00679988	0	0.00714683	0	0
9330179D12Rik	0.00261174	0.00285378	0.00435571	0.00705454	0	0	0	0	0	0.0139899	0
9330182L06Rik	0.00348233	0	0	0	0	0.00065522	0	0.00160057	0.00238228	0	0
9330185C12Rik	0	0	0	0	0	0	0	0	0	0.00233165	0
9330198I05Rik	0	0	0	0	0	0	0	0	0	0	0
9330198N18Rik	0.000870581	0	0	0	0	0	0	0	0	0.00233165	0
9430002A10Rik	0	0	0	0	0	0	0	0	0	0.00233165	0
9430015G10Rik	0.026988	0.0199765	0.015245	0.00987636	0	0.00393132	0	0.00160057	0.0119114	0.0116582	0.0109989
9430037G07Rik	0.00696465	0.00285378	0.00435571	0.00564363	0.00595776	0.00131044	0.00679988	0	0.00119114	0.0139899	0.0109989
9430038I01Rik	0.0504937	0.043758	0.0413793	0.060669	0.00595776	0.0163805	0.0679988	0.0128045	0.0869531	0.0629545	0.0549947
9430041J12Rik	0.0905405	0.00095126	0.00108893	0.00141091	0	0	0.00679988	0	0	0.00233165	0
9430060I03Rik	0.00870581	0.0199765	0.0141561	0.00846545	0.0565987	0.0366923	0	0.0336119	0.0154848	0.00466329	0
9430065F17Rik	0.010447	0.00095126	0	0.0112873	0	0	0	0	0.00238228	0.00932659	0
9430069I07Rik	0	0	0	0	0	0.00065522	0	0	0.00476455	0	0
9430078K24Rik	0.000870581	0	0	0.00282182	0	0	0	0	0	0	0
9430085M18Rik	0	0	0	0.00846545	0	0	0	0	0	0.00699494	0
9430098F02Rik	0.000870581	0.00095126	0	0	0	0	0	0	0.00238228	0	0
9530026P05Rik	0.0295998	0.0047563	0.00108893	0.0931199	0.00297888	0.00196566	0.00679988	0	0	0.0652861	0.0989905
9530027J09Rik	0.000870581	0	0	0	0	0	0	0	0	0	0
9530034E10Rik	0.0113176	0.0190252	0.00871143	0.0239854	0	0.00065522	0	0	0.00238228	0.00233165	0
9530036M11Rik	0	0	0	0	0	0	0.00679988	0	0	0	0
9530046B11Rik	0	0	0	0.00141091	0	0	0	0	0	0	0
9530052C20Rik	0.000870581	0	0	0	0	0	0	0	0	0	0
9530059O14Rik	0.261174	0.00856134	0.00217786	0.00987636	0.00595776	0.00131044	0.00679988	0.00160057	0	0	0.0109989
9530068E07Rik	0.338656	0.358625	0.205807	0.437382	0.288951	0.291573	0.237996	0.323314	0.210831	0.459334	0.230978
9530077C05Rik	0.058329	0.00380504	0.00326678	0.0239854	0.0506409	0.0347267	0	0.0384136	0.00476455	0.00466329	0.0109989
9530082P21Rik	0.0182822	0.0133176	0.00544464	0.0253963	0	0.00065522	0.00679988	0	0.00476455	0.0279798	0.142986
9630002D21Rik	0	0	0	0.00141091	0	0	0	0	0	0	0
9630009A06Rik	0.00174116	0	0	0	0	0	0	0	0	0	0
9630013A20Rik	0.00174116	0	0	0	0	0	0	0	0	0	0
9830107B12Rik	0.00174116	0.00095126	0.00326678	0.00282182	0.700036	0.450791	0.00679988	0.920325	0.0202493	0.00233165	0
9930004E17Rik	0.00261174	0	0.00217786	0	0	0.00065522	0	0.00160057	0.00119114	0	0.0109989
9930012K11Rik	0.00696465	0.00856134	0.00544464	0.00846545	0	0.00720742	0	0	0	0.0209848	0
9930021J03Rik	0.270751	0.162665	0.116515	0.244087	0.101282	0.0766608	0.0407993	0.0640226	0.10482	0.17021	0.219979
9930022D16Rik	0.00174116	0.0133176	0.0272232	0	0.0119155	0.00065522	0	0	0.0095291	0	0
9930038B18Rik	0.000870581	0.00095126	0	0	0	0	0	0	0	0	0
9930104L06Rik	0.0278586	0.0180739	0.0141561	0.01552	0	0	0	0	0.00357341	0.0116582	0.0439958
9930111J21Rik1	0.00348233	0.0342454	0.0239564	0.00846545	0.00595776	0.00131044	0.0203996	0	0.0119114	0.00699494	0.0219979
9930111J21Rik2	0.0182822	0.932235	0.569509	0.0818327	0.166817	0.0340714	0.129198	0.0512181	0.189391	0.165547	0.681935
a	0	0	0	0.0126982	0	0	0	0	0.00238228	0.00233165	0
A030001D20Rik	0.0348233	0.00095126	0	0.01552	0.0148944	0.00131044	0.0135998	0.00320113	0.00238228	0.0163215	0.0659937
A030005L19Rik	0	0	0	0	0	0	0	0.00160057	0	0	0
A030014E15Rik	0	0.00285378	0	0	0	0	0	0	0	0	0
A130010J15Rik	0.0200234	0.0275865	0.0119782	0.0253963	0	0.0032761	0.00679988	0.00160057	0.0119114	0.0163215	0.0659937
A130051J06Rik	0.000870581	0.00665882	0.00544464	0.0112873	0	0.00065522	0	0	0.00238228	0	0
A130077B15Rik	0.00261174	0.025684	0.0141561	0	0.00595776	0	0.0271995	0	0.00833797	0	0
A1cf	0	0.00095126	0	0	0	0	0	0	0.00119114	0	0
A230001M10Rik	0	0	0	0.0141091	0	0	0	0	0	0	0
A230005M16Rik	0.000870581	0.00095126	0.00108893	0	0	0	0	0	0	0	0
A230006K03Rik	0.00174116	0	0	0	0	0	0	0	0	0	0
A230009B12Rik	0.00174116	0	0	0	0.00297888	0	0	0	0	0	0
A230020J21Rik	0.000870581	0.00095126	0	0	0	0	0	0	0	0	0
A230028O05Rik	0.00174116	0.00095126	0.00108893	0.00282182	0	0	0	0	0	0.00233165	0
A230050P20Rik	0.047882	0.0466117	0.0130671	0.0493818	0	0.00131044	0	0.00160057	0.0131025	0.0419696	0.0549947
A230057D06Rik	0.00261174	0.00095126	0	0.00423272	0	0	0	0	0	0.0233165	0
A230060F14Rik	0.00348233	0.00095126	0	0	0	0	0	0	0.00119114	0	0
A230065N10Rik	0.00174116	0	0	0.00282182	0.00297888	0	0	0	0	0.00466329	0.0109989
A230072E10Rik	0.000870581	0	0.00108893	0	0	0.00065522	0	0	0.00238228	0.00699494	0.0109989
A230072I06Rik	0	0	0.00108893	0	0	0	0	0	0	0.00233165	0
A230083G16Rik	0	0.00190252	0	0.00141091	0	0	0	0	0.00119114	0	0
A230083N12Rik	0.000870581	0.0199765	0.00871143	0	0	0.00065522	0.00679988	0.00320113	0	0	0.0219979
A230087F16Rik	0.00261174	0	0	0	0	0	0	0	0	0.00699494	0
A230107N01Rik	0.00783523	0.00380504	0.00217786	0	0	0	0	0	0	0.00233165	0.0109989
A2m	0.00783523	0	0.00217786	0.852189	0	0	0.0203996	0	0.00357341	0.0139899	0
A2ml1	0.0226351	0.00190252	0.00326678	0.00282182	0	0	0	0	0	0	0
A330009N23Rik	0.0095764	0.00285378	0.00108893	0.01552	0	0.00131044	0	0	0.00119114	0.0139899	0.0879916
A330015K06Rik	0.00435291	0	0	0	0	0	0.00679988	0	0	0	0
A330035P11Rik	0.00609407	0.0104639	0.0141561	0.00423272	0	0	0	0.00160057	0.00238228	0.00699494	0
A330041J22Rik	0.00522349	0.00095126	0	0	0	0	0	0	0	0.00466329	0
A330048O09Rik	0.00261174	0.00095126	0	0	0	0	0	0	0	0.00699494	0
A330069E16Rik	0.0400467	0.0161714	0.0239564	0.0550254	0.00297888	0.00917308	0	0.00160057	0.0142937	0.0163215	0.0219979
A330069K06Rik	0.016541	0	0	0	0	0	0	0	0	0	0
A330074K22Rik	0	0	0.00108893	0.00564363	0	0	0	0	0	0.00932659	0
A330084C13Rik	0.00522349	0.0095126	0.0108893	0.00705454	0	0.00262088	0	0	0.00357341	0	0
A330102I10Rik	0.00348233	0	0	0.00282182	0	0	0	0	0	0	0
A3galt2	0.00261174	0	0	0	0	0	0	0	0	0.00233165	0
A430005L14Rik	0.133199	0.133176	0.107804	0.153789	0.00893663	0.050452	0.149597	0.00800283	0.123878	0.21218	0.142986
A430027H14Rik	0.000870581	0	0	0.0268073	0	0	0	0	0	0	0
A430033K04Rik	0.0252469	0.0161714	0.00435571	0.0268073	0	0.00065522	0.00679988	0	0.00238228	0.0303114	0.0219979
A430034D21Rik	0	0	0	0	0	0	0	0.00160057	0	0	0
A430046D13Rik	0.0156705	0.0123664	0.015245	0.0169309	0	0.011794	0.0203996	0.00160057	0.0321607	0.0116582	0
A430057M04Rik	0.00174116	0.00095126	0.00108893	0	0	0	0.00679988	0	0	0	0
A430073D23Rik	0.00435291	0.00380504	0	0.00423272	0	0	0	0	0	0	0
A430078G23Rik	0	0.00190252	0.00108893	0	0.0595776	0.0661772	0	0.0640226	0.0321607	0	0
A430078I02Rik	0.00435291	0.00665882	0.00871143	0.00282182	0	0.00065522	0	0	0.00238228	0.00932659	0.0109989
A430090L17Rik	0.000870581	0	0.00108893	0	0	0	0	0	0	0	0
A430105I19Rik	0.0113176	0.00095126	0.00108893	0.0239854	0	0	0	0	0	0.0303114	0
A430105J06Rik	0.0113176	0.0114151	0.00108893	0.00846545	0	0.0360371	0	0.0288102	0.00476455	0.00466329	0.0219979
A430106G13Rik	0.00174116	0	0.00217786	0.00141091	0	0	0	0	0	0	0
A430110L20Rik	0.000870581	0.0152202	0.00653357	0.00141091	0	0	0	0.00320113	0.00119114	0.00233165	0
A4galt	0.00261174	0.00095126	0	0.0775999	0	0	0	0	0	0.0839393	0.230978
A530001N23Rik	0	0	0	0	0	0	0	0	0	0	0
A530010L16Rik	0	0.00095126	0	0	0	0	0	0	0.00238228	0	0
A530013C23Rik	0	0.00380504	0.00217786	0.00423272	0.0655353	0.00196566	0	0.0144051	0.00714683	0.00699494	0
A530016L24Rik	0	0	0	0	0	0	0	0	0	0.00233165	0
A530017D24Rik	0.00783523	0.0190252	0.0174229	0.00564363	0.00297888	0.00393132	0	0.00640226	0.00833797	0.00466329	0.0329968
A530020G20Rik	0	0	0	0	0	0	0	0	0	0.00699494	0
A530032D15Rik	0.00174116	0.0228302	0.0185118	0	0.119155	0.156598	0.0135998	0.228881	0.0333519	0	0.0109989
A530040E14Rik	0	0.0161714	0.00871143	0	0.00893663	0.00524176	0.0271995	0.00640226	0.0107202	0.00233165	0
A530046M15Rik	0	0	0	0	0	0	0	0.00320113	0	0	0
A530064D06Rik	0.00348233	0.00285378	0.00435571	0.00564363	0.866853	0.252915	0.0135998	0.827492	0.0571746	0	0
A530076I17Rik	0.0304704	0.00095126	0	0.00564363	0.00297888	0	0	0	0	0.00466329	0
A530084C06Rik	0	0	0	0	0.00297888	0	0	0	0	0	0
A530095I07Rik	0.00696465	0	0.00108893	0	0	0	0	0	0	0	0
A530099J19Rik	0	0	0	0	0.00297888	0.00065522	0	0	0.00238228	0	0
A630001G21Rik	0.00174116	0.141738	0.0990925	0.0141091	0.0119155	0.0524176	0.0475991	0.0384136	0.0964822	0.00699494	0.0109989
A630001O12Rik	0	0.00856134	0.00435571	0	0.0268099	0	0	0	0.00476455	0.00233165	0
A630009H07Rik	0	0	0	0	0	0	0	0	0	0	0.0109989
A630012P03Rik	0	0.00570756	0.00326678	0	0	0	0	0	0.00119114	0	0
A630014C17Rik	0.00174116	0	0	0	0	0	0	0	0	0	0
A630023A22Rik	0.000870581	0	0	0	0	0	0	0	0	0	0
A630023P12Rik	0	0	0	0	0	0	0	0	0	0.0186532	0
A630072M18Rik	0.0417879	0.0523193	0.0479128	0.0550254	0.0297888	0.0203118	0.0271995	0.0144051	0.0404987	0.0466329	0.0769926
A630089N07Rik	0.026988	0.0313916	0.0163339	0.0211636	0	0.0032761	0.00679988	0	0.00833797	0.0303114	0.0659937
A630095N17Rik	0	0	0	0	0.00297888	0	0	0	0.00119114	0	0
A730011C13Rik	0.00261174	0.00190252	0	0.00141091	0	0.00065522	0	0.00160057	0	0	0
A730015C16Rik	0.000870581	0.00095126	0.00326678	0.00141091	0	0	0	0	0.00119114	0	0
A730017C20Rik	0.0295998	0.00095126	0	0	0	0	0	0	0	0.00233165	0
A730020M07Rik	0	0	0	0.00141091	0	0	0	0	0	0	0
A730036I17Rik	0	0	0	0	0	0.00917308	0	0	0	0.00233165	0
A730046J19Rik	0.000870581	0	0	0	0	0	0	0	0.00119114	0	0
A730049H05Rik	0.0113176	0	0	0.00141091	0	0	0	0	0	0.0443013	0
A730056A06Rik	0.000870581	0.00095126	0	0.03104	0	0	0	0	0	0.00699494	0
A730061H03Rik	0.00174116	0	0.00217786	0	0	0	0	0	0.00238228	0	0
A730063M14Rik	0.00348233	0.0133176	0.0076225	0.0126982	0.00297888	0	0.0135998	0	0.00714683	0.00466329	0.0109989
A730071L15Rik	0.00261174	0.0047563	0.00653357	0.00423272	0	0.00065522	0	0	0.00357341	0.00233165	0.0109989
A730081D07Rik	0.000870581	0	0.00108893	0.00282182	0.00595776	0	0	0	0.00119114	0.00233165	0
A730085K08Rik	0.000870581	0	0	0	0	0	0	0	0	0	0
A730098A19Rik	0.000870581	0	0	0	0	0	0	0	0	0	0
A830005F24Rik	0.00261174	0.00095126	0	0.00141091	0	0	0	0	0.00238228	0	0
A830008E24Rik	0	0	0	0.00141091	0	0	0	0	0	0.0116582	0
A830009L08Rik	0.00261174	0.00285378	0.00326678	0.00564363	0	0	0	0	0.00238228	0.00233165	0
A830010M20Rik	0.0400467	0.0199765	0.0130671	0.0197527	0.00297888	0.00196566	0	0.00160057	0.00833797	0.0139899	0.0549947
A830018L16Rik	0.0304704	0	0	0	0	0	0	0	0	0	0
A830019L24Rik	0	0	0	0.00141091	0	0	0	0	0	0.00233165	0
A830019P07Rik	0	0.00095126	0	0.00846545	0.00297888	0	0	0	0	0	0
A830035O19Rik	0.00435291	0.00665882	0.00435571	0.00987636	0.00893663	0.00065522	0	0.0048017	0.0131025	0.0186532	0.0109989
A830036E02Rik	0	0	0	0.00141091	0	0	0	0	0	0.144562	0
A830052D11Rik	0.000870581	0.0047563	0.00326678	0.00564363	0.00297888	0	0.00679988	0	0	0.00466329	0
A830082K12Rik	0.227222	0.00380504	0.00544464	0.0973527	0	0.00065522	0	0	0.00119114	0.0233165	0
A930001A20Rik	0.000870581	0	0	0	0	0	0	0	0	0	0
A930002C04Rik	0.000870581	0	0	0	0	0	0	0	0	0	0
A930002H24Rik	0.000870581	0.00095126	0	0.00141091	0	0	0	0	0	0	0
A930003A15Rik	0	0.00095126	0	0	0	0	0	0	0	0	0
A930004D18Rik	0.0226351	0.00095126	0	0.00564363	0.00595776	0	0.00679988	0	0.00119114	0.00466329	0
A930006I01Rik	0	0.00095126	0.00217786	0	0	0	0	0	0	0	0
A930006L05Rik	0	0	0.00108893	0	0	0	0	0	0	0	0
A930007I19Rik	0.00261174	0.0370991	0.0294011	0.00141091	0.0119155	0.00196566	0.00679988	0.0048017	0.0154848	0.00466329	0
A930009A15Rik	0.0696465	0.00095126	0.00108893	0.00141091	0	0	0	0.00160057	0	0	0
A930012L18Rik	0.00174116	0	0	0.00141091	0	0	0	0	0	0	0
A930015D03Rik	0.00783523	0.00190252	0.00544464	0.00705454	0.00297888	0.00589698	0	0.011204	0.00357341	0.00466329	0.0219979
A930016O22Rik	0	0	0	0	0	0	0	0	0.00119114	0	0
A930018P22Rik	0.00696465	0	0	0	0	0	0	0	0	0	0
A930024E05Rik	0.00522349	0.0180739	0.0108893	0.00282182	0.00297888	0.00065522	0	0.00160057	0.0107202	0	0
A930024N18Rik	0.000870581	0	0	0	0	0	0	0	0.00119114	0.00233165	0.0109989
A930028N01Rik	0.0339527	0	0	0	0	0	0	0	0.00119114	0.00466329	0.0109989
A930029G22Rik	0.0130587	0.0266353	0.0348457	0.00846545	0.00297888	0.00196566	0	0.00160057	0.0214405	0	0
A930033H14Rik	0.00261174	0.021879	0.0130671	0.00282182	0.00297888	0	0	0	0.00119114	0.0116582	0.0329968
A930033M14Rik	0.00174116	0.00190252	0	0	0	0	0	0	0	0	0
A930041C12Rik	0	0	0	0	0	0.00065522	0	0	0	0	0
AA387200	0.000870581	0	0	0	0	0	0	0	0	0	0
AA467197	0.00435291	0.0095126	0.0076225	0.0141091	0.616628	2.26641	0.0135998	1.27405	0.0619392	0	0
AA543186	0.00174116	0.00190252	0.00326678	0.00705454	0	0	0	0.00160057	0	0.00233165	0
AA986860	0.00696465	0.00285378	0	0	0	0	0	0	0.00119114	0.00932659	0
Aaas	0.0261174	0.0142689	0.0163339	0.0183418	0.0148944	0.0137596	0.0135998	0.0048017	0.0583658	0.0349747	0.0219979
Aacs	0.0914111	0.0294891	0.0185118	0.0211636	0.116176	0.0399684	0.00679988	0.0800283	0.0393076	0.0233165	0
Aaed1	0.182822	0.144592	0.15245	0.362603	0.199585	0.0438998	0.108798	0.0768272	0.154848	0.279798	0.296972
Aagab	0.0679054	0.130323	0.11216	0.03104	0.0744719	0.032761	0.0747987	0.0272096	0.0726594	0.0652861	0.0769926
Aak1	0.131458	0.0741983	0.0555353	0.105818	0.0863875	0.0229327	0.0135998	0.036813	0.0643214	0.116582	0.120988
Aamdc	0.345621	0.0884672	0.0784028	0.238443	0.00893663	0.020967	0.122398	0.00800283	0.0821885	0.284461	0.241977
Aamp	0.607666	0.449946	0.455172	0.564363	0.235331	0.171668	0.496391	0.134448	0.395458	0.645866	0.483954
Aanat	0	0	0	0	0	0	0	0.00160057	0	0	0
Aar2	0.0591995	0.047563	0.0359346	0.0437382	0.00893663	0.0104835	0.0203996	0.00640226	0.0333519	0.0489646	0.0659937
Aard	0.00261174	0.00285378	0.00108893	0.0691345	0	0	0.00679988	0	0	0.00932659	0
Aars	0.0696465	0.0903697	0.0533575	0.0888872	0.00893663	0.00917308	0.115598	0	0.0404987	0.0746127	0.0769926
Aars2	0.0139293	0.0152202	0.0119782	0.0126982	0.00297888	0	0	0.00160057	0.0095291	0.00699494	0.0109989
Aarsd1	0.0200234	0.00856134	0.00435571	0.00846545	0	0.00131044	0	0	0.00476455	0.0186532	0
Aasdh	0.0261174	0.0247328	0.0108893	0.0211636	0.00297888	0	0	0.00160057	0.0095291	0.0163215	0.0219979
Aasdhppt	0.181081	0.0713445	0.0533575	0.172131	0.0148944	0.0196566	0.0747987	0.0048017	0.101247	0.179537	0.131987
Aass	0.00435291	0	0.00108893	0.0451491	0	0	0	0	0	0.00233165	0
Aatf	0.138422	0.0837109	0.108893	0.118516	0.023831	0.0150701	0.0475991	0.00640226	0.107202	0.0979291	0.120988
Aatk	1.82648	0.0656369	0.0250454	0.0479709	0.0714931	0.0360371	0.0679988	0.0528187	0.0154848	0.0349747	0.0989905
AB124611	0.037435	0.435677	0.409437	0.0126982	1.38518	0.628356	0.509991	1.04357	0.619392	0.0163215	0.0109989
Abat	0.24028	0.0114151	0.00326678	0.1552	0.00595776	0.00065522	0.0135998	0.00160057	0	0.114251	0
Abca1	0.301221	1.55816	0.617422	0.208814	0.131071	0.0144148	0.475991	0.0352124	0.0940999	0.380058	0.296972
Abca13	0	0	0	0.00282182	0.00595776	0.213602	0	0.128045	0.0131025	0	0
Abca14	0.00174116	0.0275865	0.0261343	0.00282182	0	0	0.0203996	0	0.00119114	0	0
Abca17	0.000870581	0.00095126	0.00217786	0	0	0	0	0	0.00357341	0	0
Abca2	0.221998	0.0323428	0.0283121	0.060669	0.0178733	0.0098283	0.0475991	0.0048017	0.0440721	0.0489646	0.0219979
Abca3	0.103599	0.132225	0.0773139	0.0522036	0.0178733	0.00917308	0	0.0128045	0.0702771	0.0629545	0.20898
Abca4	0.000870581	0	0	0.00141091	0	0	0	0	0	0.00466329	0
Abca5	0.0496231	0.0123664	0.00980035	0.107229	0	0.00065522	0.0203996	0	0.00714683	0.130572	0.0109989
Abca6	0.144517	0.0123664	0.00544464	0.966472	0.00595776	0.00065522	0.0135998	0	0.026205	0.00466329	0
Abca7	0.0295998	0.0266353	0.0206896	0.0197527	0.110218	0.0819025	0.0135998	0.150453	0.0762328	0.0116582	0.0549947
Abca8a	2.67356	0.073247	0.0402903	2.33929	0.0208521	0.0098283	0.0747987	0.0160057	0.026205	0.079276	0.0329968
Abca8b	1.18747	0.0285378	0.0174229	0.537556	0.0148944	0.00458654	0.0135998	0.011204	0.0107202	0.0349747	0.0329968
Abca9	0.153222	1.12534	0.545553	1.53789	0.0148944	0.0137596	0.292395	0.00960339	0.0929088	0.200522	0.0219979
Abcb10	0.0461408	0.0161714	0.0119782	0.0324509	0.00893663	0.0137596	0	0.00160057	0.026205	0.0419696	0.0109989
Abcb11	0	0	0	0	0	0	0	0	0	0.00233165	0
Abcb1a	0.0095764	0	0.00108893	0.00705454	0.00297888	0.00720742	0.0611989	0	0.00595569	0.251818	3.43167
Abcb1b	0.0113176	0.12842	0.0947368	0.00564363	0	0.00065522	0.0747987	0	0.0536012	0.0116582	0
Abcb4	0.0095764	0.0485143	0.0261343	0.00282182	0	0.00131044	0.0135998	0	0.0095291	0	0
Abcb6	0.0400467	0.0133176	0.0141561	0.0197527	0	0.0065522	0.0135998	0.00800283	0.00476455	0.0256481	0.0109989
Abcb7	0.0618113	0.0599294	0.0392014	0.0479709	0.0119155	0.032761	0.0611989	0.00320113	0.0857619	0.0419696	0.0549947
Abcb8	0.0557172	0.0209277	0.0185118	0.0225745	0	0.00065522	0	0.00320113	0.0297784	0.0489646	0.0219979
Abcb9	0.0391762	0.0047563	0.00326678	0.00846545	0.00893663	0.0104835	0	0.00640226	0.0226316	0.032643	0.0219979
Abcc1	0.0261174	0.0447092	0.0402903	0.04656	0.0506409	0.0170357	0.0135998	0.0144051	0.0714683	0.0699494	0.0219979
Abcc10	0.0095764	0.0152202	0.00653357	0.00846545	0.00297888	0.00131044	0	0	0.00238228	0.00233165	0
Abcc2	0	0	0	0	0	0.00131044	0	0	0.00833797	0.00233165	0
Abcc3	0.00435291	0.269207	0.135027	0.00282182	0.0119155	0	0.149597	0	0.0107202	0.00466329	0.0109989
Abcc4	0.00522349	0.0104639	0.0119782	0.0126982	0.0148944	0.0203118	0.0135998	0.0144051	0.0476455	0.072281	0.0769926
Abcc5	0.188046	0.213082	0.106715	0.150967	0.0178733	0.133665	0.0407993	0.0752266	0.060748	0.111919	0.120988
Abcc8	0	0	0	0.00423272	0	0	0	0.00160057	0	0	0
Abcc9	0.00348233	0.0047563	0.00108893	0.479709	0.00595776	0.00393132	0.0135998	0	0.00238228	0.0279798	0
Abcd1	0.0565878	0.155055	0.119782	0.03104	0.0268099	0.050452	0.0747987	0.048017	0.113158	0.0349747	0.0329968
Abcd2	0.0200234	0.180739	0.104537	0.0437382	0.0417043	0.0635564	0.0611989	0.0592209	0.0881442	0.0373063	0.0109989
Abcd3	0.387409	0.091321	0.0359346	0.166487	0.0119155	0.0425893	0.0951983	0.00960339	0.0750417	0.338089	0.120988
Abcd4	0.0661642	0.0618319	0.045735	0.0507927	0.00893663	0.00393132	0.00679988	0.00800283	0.0238228	0.0699494	0.0659937
Abce1	0.171505	0.0941747	0.0849364	0.200349	0.0327677	0.0307953	0.108798	0.0048017	0.1882	0.1842	0.241977
Abcf1	0.476208	0.280622	0.290744	0.307578	0.116176	0.0917308	0.360394	0.0336119	0.384738	0.321767	0.439958
Abcf2	0.116658	0.073247	0.0588021	0.0973527	0.0148944	0.0373475	0.122398	0.011204	0.126261	0.0932659	0.142986
Abcf3	0.115787	0.0979798	0.06098	0.0931199	0.0446832	0.0307953	0.054399	0.0192068	0.0833797	0.0932659	0.0769926
Abcg1	0.161928	0.135079	0.127405	0.0225745	0.125113	0.0235879	0.0815985	0.0512181	0.120305	0.00932659	0.142986
Abcg2	0.0330821	0.0589781	0.0686025	0.160844	0.00595776	0.0098283	0.0951983	0.00320113	0.0357341	0.575917	8.08423
Abcg3	0	0.0161714	0.0174229	0.00141091	0.0178733	0.00065522	0.0135998	0.00160057	0.0178671	0.00233165	0.0109989
Abcg4	0.0095764	0.00095126	0	0.00423272	0	0	0.00679988	0	0	0.0139899	0
Abcg5	0.000870581	0	0	0	0	0	0	0	0	0	0
Abhd10	0.0774818	0.043758	0.0348457	0.0705454	0.0595776	0.0891099	0.0135998	0.0752266	0.0536012	0.0699494	0.0439958
Abhd11	0.107082	0.0532706	0.0555353	0.0959418	0.0208521	0.0275192	0.054399	0.0192068	0.131025	0.153889	0.0329968
Abhd12	0.540631	1.43735	0.980035	0.196116	0.047662	0.0334162	1.04038	0.0144051	0.1882	0.331094	0.164984
Abhd12b	0	0	0	0	0	0	0	0.00160057	0	0	0
Abhd13	0.0635524	0.047563	0.0250454	0.0296291	0.0327677	0.0222775	0.0135998	0.00960339	0.026205	0.0489646	0.0769926
Abhd14a	0.415267	0.0361479	0.0424682	0.293469	0	0.00393132	0.101998	0	0.0726594	0.373063	0.0549947
Abhd14b	0.085317	0.047563	0.0326678	0.187651	0.00595776	0.00131044	0.0339994	0.00160057	0.0404987	0.247155	0.219979
Abhd15	0.00783523	0.0332941	0.0348457	0	0.00595776	0	0.00679988	0	0.00595569	0.00233165	0
Abhd16a	0.200234	0.147445	0.130671	0.308989	0.0536198	0.083213	0.176797	0.0496175	0.100056	0.373063	0.120988
Abhd17a	0.333433	0.273963	0.22323	0.293469	0.0953241	0.153322	0.407993	0.123244	0.296593	0.293787	0.769926
Abhd17b	0.159316	0.0875159	0.0490018	0.0578472	0.0625564	0.0471759	0.0203996	0.0384136	0.136981	0.0606228	0.241977
Abhd17c	0.0940228	0.0542218	0.0337568	0.0705454	0.0268099	0.0353819	0.054399	0.0208074	0.0369253	0.0629545	0.0439958
Abhd18	0.0322115	0.0313916	0.0163339	0.0338618	0.023831	0.00851786	0	0.0128045	0.0202493	0.0349747	0.0549947
Abhd2	0.047882	0.0399529	0.0272232	0.0860654	0.0685142	0.0497967	0.0271995	0.0608215	0.0416898	0.111919	0.780925
Abhd3	0.106211	0.0104639	0.00435571	0.0141091	0.00893663	0.00065522	0.00679988	0	0.00119114	0.0209848	0
Abhd4	0.511902	0.0922722	0.0566243	0.0677236	0.0178733	0.00524176	0.0611989	0.011204	0.0416898	0.0862709	0.0439958
Abhd5	0.0827052	0.0332941	0.0413793	0.0888872	0.18469	0.840647	0.0203996	0.454561	0.107202	0.160884	0.0769926
Abhd6	0.113176	0.161714	0.136116	0.0536145	0	0.00196566	0.101998	0	0.0154848	0.102592	0.164984
Abhd8	0.0975051	0.0323428	0.0294011	0.146734	0.00595776	0.0098283	0.054399	0	0.0512189	0.167879	0.263975
Abi1	0.166281	0.409993	0.286388	0.197527	0.294909	0.17822	0.149597	0.222479	0.266815	0.230833	0.307971
Abi2	0.135811	0.0684907	0.0479128	0.166487	0	0.00065522	0.0203996	0.00160057	0.0285873	0.151557	0.109989
Abi3	0.00783523	0.182642	0.217786	0.00705454	0.0208521	0.00065522	0.108798	0.00320113	0.0595569	0	0.186982
Abi3bp	0.0818347	0.00570756	0.0141561	1.69027	0.0119155	0.00131044	0.0135998	0.00160057	0.00833797	1.50391	0.0329968
Abl1	0.0931522	0.155055	0.100181	0.13968	0.0119155	0.0242431	0.0951983	0.011204	0.0500278	0.102592	0.131987
Abl2	0.0670348	0.0770521	0.0544464	0.0479709	0.0119155	0.00589698	0.0135998	0.0128045	0.069086	0.0233165	0.109989
Ablim1	0.0905405	0.00380504	0.00435571	0.0395054	0.00297888	0	0.0339994	0	0.0905265	0.0303114	1.35287
Ablim2	0.00522349	0.00095126	0.00326678	0	0	0.00131044	0	0	0	0	0.0109989
Ablim3	0.00261174	0	0	0	0	0	0.00679988	0	0	0.0116582	0.0329968
Abr	0.0626819	0.0941747	0.0707803	0.0775999	0.366402	0.0733847	0.0203996	0.0768272	0.107202	0.0489646	0.20898
Abracl	0.131458	0.569805	0.676224	0.215869	0.506409	1.33796	0.829585	0.912322	1.48178	0.324099	0.483954
Abraxas1	0.0313409	0.0161714	0.0141561	0.0183418	0	0.00393132	0	0	0.0214405	0.0186532	0.0439958
Abraxas2	0.16541	0.26445	0.191651	0.150967	0.0953241	0.116629	0.156397	0.0752266	0.14651	0.146894	0.164984
Abt1	0.117529	0.0599294	0.0566243	0.0747781	0.122134	0.114664	0.054399	0.104037	0.114349	0.072281	0.120988
Abtb1	0.0574584	0.0998823	0.0784028	0.0451491	0.405127	0.271261	0.0407993	0.569801	0.0929088	0.0536279	0.0329968
Abtb2	0.0574584	0.00285378	0.00326678	0.0366836	0.202564	0.038658	0.00679988	0.0560198	0.0154848	0.0303114	0
AC061963.1	0.000870581	0	0	0.00141091	0	0	0	0	0.00119114	0	0
AC087116.1	0	0	0	0.00141091	0	0	0	0	0	0	0
AC087898.2	0.000870581	0	0	0.00141091	0	0	0	0	0	0	0
AC098883.2	0	0	0	0	0	0.00065522	0	0	0	0	0
AC101921.1	0	0	0	0	0	0	0	0	0	0.00466329	0
AC102103.1	0	0	0	0.00141091	0	0	0	0	0	0	0
AC102334.1	0.00522349	0	0	0	0	0	0	0	0	0	0.0109989
AC102815.1	0	0.00095126	0	0.00423272	0.00297888	0	0.00679988	0	0	0	0
AC109204.1	0	0	0	0.00141091	0	0	0	0	0.00119114	0	0
AC109617.2	0	0	0	0.00423272	0	0	0	0	0	0	0
AC110166.1	0	0.0047563	0.00108893	0	0	0	0.00679988	0	0	0	0
AC110211.1	0.00870581	0.00285378	0.00435571	0.0112873	1.48944	0.188048	0.00679988	0.793881	0.0202493	0	0
AC113595.1	0.000870581	0.0228302	0.015245	0.00846545	0	0	0	0	0.00238228	0.00233165	0
AC113595.2	0.000870581	0.00095126	0	0	0	0	0	0	0	0	0
AC114585.1	0	0	0	0	0	0	0	0	0	0.00233165	0
AC116487.2	0.00261174	0.00095126	0	0	0	0	0	0	0	0	0
AC117608.1	0.000870581	0	0	0	0	0	0	0	0	0	0
AC117662.4	0	0.00095126	0.00108893	0	0	0	0	0	0	0	0
AC121960.2	0	0	0	0	0	0	0	0	0.00238228	0	0
AC122413.1	0.00522349	0.00856134	0.00653357	0.00423272	0	0.0032761	0.00679988	0	0.00476455	0.00466329	0
AC122556.1	0	0	0	0	0	0	0	0	0	0.00233165	0
AC123724.1	0.00435291	0.0047563	0.00326678	0	0	0	0	0	0.00119114	0.00233165	0
AC123870.1	0	0	0	0.0225745	0	0	0	0	0	0.00466329	0
AC124490.1	0	0	0	0	0	0.00131044	0	0	0	0	0
AC124561.1	0	0	0	0	0	0	0	0	0	0	0
AC124739.1	0	0	0	0.00141091	0	0	0	0	0	0	0
AC124739.2	0	0.00095126	0	0.00282182	0	0	0	0	0	0	0
AC125141.1	0	0	0	0	0	0	0	0	0	0.00233165	0
AC125141.3	0	0	0	0.00141091	0	0	0	0	0	0	0
AC125149.2	0	0	0.00217786	0	0	0.0032761	0	0	0	0	0
AC125149.3	0	0.00761008	0.00108893	0	0	0.00196566	0	0.00160057	0.00595569	0	0
AC125149.4	0	0.00095126	0	0	0	0	0	0	0	0	0
AC125351.1	0	0.00095126	0	0	0	0.00262088	0	0	0	0	0
AC126280.1	0.00348233	0	0	0	0	0	0	0	0	0.00233165	0
AC127341.3	0.00522349	0.00856134	0.00326678	0.00141091	0.0208521	0.00262088	0.00679988	0.00160057	0.0297784	0.00699494	0
AC127341.5	0	0.00285378	0.00108893	0	0	0	0	0	0	0	0
AC129186.1	0	0.00095126	0	0	0	0	0	0	0	0	0
AC129328.1	0.0200234	0.0361479	0.0228675	0.0338618	0	0.00196566	0	0.00160057	0.00595569	0.0349747	0.0219979
AC130815.2	0.00261174	0	0	0.0902981	0.00297888	0.00065522	0.00679988	0.00320113	0	0.0139899	0.0439958
AC130815.3	0	0	0	0.00423272	0	0	0	0	0.00714683	0	0
AC132444.6	0	0	0.00108893	0	0	0	0	0	0	0	0
AC133103.1	0	0.00095126	0	0	0	0.00065522	0	0	0	0	0
AC133488.1	0	0	0	0	0	0.00065522	0	0	0	0	0
AC133498.1	0	0	0.00217786	0	0	0	0	0	0	0	0
AC133505.1	0.0461408	0	0	0	0	0	0	0	0	0	0
AC134453.1	0	0	0	0	0	0	0	0	0	0.00233165	0
AC134548.2	0.00348233	0	0	0.00141091	0	0	0	0	0.00119114	0	0
AC135964.1	0	0	0	0	0	0	0	0	0	0	0.0109989
AC139347.1	0	0	0	0	0.00595776	0	0	0	0.00119114	0	0
AC139671.1	0.00435291	0.0133176	0.00980035	0.00282182	0.29193	0.136941	0.0271995	0.152054	0.0202493	0	0.0109989
AC140186.1	0.000870581	0.00095126	0	0.00141091	0.0119155	0.109422	0	0.0336119	0.0154848	0	0
AC140300.1	0	0	0	0.00141091	0	0	0	0	0	0	0
AC140304.2	0	0	0	0.00141091	0	0	0	0	0	0	0
AC146911.1	0.010447	0.0342454	0.0217786	0.00423272	0.0119155	0.00393132	0	0.00800283	0.0095291	0.00466329	0.0329968
AC147041.1	0	0	0	0	0	0	0	0	0.00238228	0	0
AC149090.1	0.237669	0.677297	0.351724	0.142502	0.205543	0.0570042	0.0611989	0.0928328	0.220361	0.104924	0.362965
AC150035.3	0.000870581	0.0047563	0.00435571	0	0	0	0	0	0.00714683	0	0
AC151836.1	0.000870581	0.00570756	0.00435571	0.00564363	0	0	0.00679988	0	0	0.00699494	0
AC152827.1	0.00609407	0.00190252	0.00326678	0.00423272	0	0	0	0	0.00238228	0.00466329	0
AC153140.2	0.00522349	0	0	0	0	0	0	0	0.00119114	0	0
AC153364.1	0	0	0	0	0	0	0	0	0	0.00233165	0
AC153891.1	0	0	0	0	0	0	0	0	0.00357341	0	0
AC154200.1	0	0	0	0	0	0	0	0	0	0.00233165	0
AC154378.1	0	0.00095126	0	0	0	0.00458654	0	0.00320113	0.00119114	0	0
AC154507.2	0	0.00095126	0	0	0	0	0	0	0	0	0
AC154507.3	0	0	0	0	0	0	0	0	0.00119114	0	0
AC154509.1	0.00261174	0	0	0	0	0	0	0	0	0	0
AC154646.1	0.000870581	0.00285378	0	0	0	0	0	0	0.00119114	0.00233165	0
AC154683.1	0	0	0	0.00987636	0	0	0	0	0	0.0512962	0
AC154760.1	0.00348233	0	0.00108893	0.00987636	0	0	0	0	0.00119114	0.00466329	0
AC157610.1	0	0.00095126	0	0	0	0	0	0	0	0	0
AC158554.1	0.0139293	0.00190252	0.00108893	0	0	0	0	0.00320113	0	0.00233165	0
AC158605.1	0	0.00095126	0.00108893	0	0	0	0	0	0	0	0
AC159200.1	0	0	0.00108893	0	0	0.00065522	0	0	0	0	0
AC159282.1	0	0	0	0	0	0	0	0	0	0.00233165	0
AC160336.1	0.725194	0.62688	0.525952	0.330153	0.622585	0.330886	0.142797	0.257691	1.26261	0.335757	0.41796
AC160562.1	0	0.00570756	0.00326678	0	0	0	0	0	0.00119114	0	0.0109989
AC161165.2	0.000870581	0	0	0	0	0	0	0	0	0	0
AC161165.3	0	0	0	0.00282182	0	0	0	0	0	0.00233165	0
AC161165.6	0.00696465	0.00380504	0	0.00564363	0.00297888	0.0032761	0	0	0.00357341	0.0163215	0.0769926
AC161172.1	0	0	0	0	0	0	0	0.00160057	0	0	0
AC161199.1	0.000870581	0	0	0	0	0	0	0	0	0	0
AC161376.2	0.00174116	0	0	0	0	0	0	0	0	0	0
AC161607.1	0.00609407	0	0	0.0197527	0	0	0	0	0.00119114	0.00466329	0
AC162302.1	0.00435291	0.0114151	0.00871143	0.00705454	0	0.00065522	0	0	0	0.00932659	0.0109989
AC163018.1	0	0.0199765	0.0413793	0	0.0685142	0.026864	0.0203996	0.036813	0.0297784	0	0
AC163032.1	0.0191528	0.00380504	0.00217786	0.00705454	0.00893663	0.00196566	0	0.00640226	0	0.0116582	0.0219979
AC163040.1	0.00348233	0.00380504	0.00217786	0.00141091	0.00297888	0.00065522	0	0.00160057	0	0	0
AC163354.1	0	0	0	0	0.0178733	0.0235879	0	0.0416147	0.0762328	0	0
AC163633.1	0.00261174	0	0	0.00141091	0	0	0	0	0.00119114	0	0
AC163633.2	0.000870581	0.00190252	0.00217786	0.00141091	0	0	0	0	0	0	0.0109989
AC163720.3	0.00609407	0.0047563	0.00108893	0	0.00893663	0.00065522	0	0	0.00714683	0.00233165	0.0109989
AC164069.1	0	0	0	0	0.00297888	0	0	0	0	0	0
AC164424.1	0.00348233	0	0.00108893	0.00705454	0	0	0	0	0.00238228	0.00233165	0.0109989
AC165953.2	0.0243763	0.0161714	0.0076225	0.0239854	0.00595776	0.00196566	0	0.00160057	0.00714683	0.0233165	0.0439958
AC166832.3	0.000870581	0	0	0	0	0	0	0	0	0	0
AC167229.1	0	0	0	0	0	0	0	0	0	0	0.0109989
AC168090.1	0	0.00095126	0.00108893	0	0	0	0	0	0	0	0
AC168220.3	0	0.00190252	0	0	0	0.0032761	0	0	0	0	0
AC168977.1	0	0.00095126	0.00217786	0.00141091	0	0.00196566	0.00679988	0.00320113	0.00119114	0.00233165	0
AC168977.2	0	0.00095126	0	0	0	0	0	0	0	0	0
AC169509.3	0	0	0.00108893	0	0.0387254	0.00720742	0	0.0208074	0.00119114	0	0
AC169509.5	0	0	0	0	0	0.00065522	0	0	0	0	0
AC174678.1	0.00261174	0.00570756	0.00217786	0.00141091	0.00595776	0.00065522	0	0.00160057	0	0.00233165	0
AC191865.2	0	0	0	0	0.00297888	0	0	0	0	0	0
Acaa1a	0.452702	0.263499	0.291833	0.361192	0.187669	0.145459	0.231196	0.136048	0.320416	0.394048	0.395962
Acaa1b	0	0	0	0	0	0	0	0	0	0.00233165	0
Acaa2	1.09345	0.162665	0.138294	0.472654	0.0387254	0.0969726	0.237996	0.0256091	0.289447	0.277466	0.329968
Acaca	0.233316	0.0323428	0.03049	0.159433	0	0.00917308	0.0271995	0.0048017	0.0512189	0.0932659	0.0659937
Acacb	0.0191528	0.00095126	0.00108893	0.0169309	0	0	0	0	0.00119114	0.00932659	0.0549947
Acad10	0.00261174	0.00380504	0.00653357	0.00846545	0.00595776	0.00131044	0	0	0.00476455	0.00699494	0
Acad11	0.0191528	0.0104639	0.015245	0.0366836	0.00893663	0.0406236	0.0203996	0.0528187	0.0214405	0.0279798	0.0109989
Acad12	0.0156705	0.0190252	0.0228675	0.0169309	0.00893663	0.00524176	0.0135998	0.00960339	0.00476455	0.00699494	0.0219979
Acad8	0.0809641	0.0846621	0.06098	0.0860654	0.0148944	0.0530728	0.0815985	0.0160057	0.0500278	0.079276	0.109989
Acad9	0.0800935	0.0599294	0.0413793	0.0564363	0.00595776	0.0222775	0.0339994	0.0144051	0.0536012	0.039638	0.0659937
Acadl	0.7783	0.240669	0.205807	0.495229	0.0565987	0.29747	0.339994	0.0496175	0.40856	0.468661	0.758927
Acadm	0.473596	0.261596	0.204719	0.34144	0.0506409	0.0668325	0.217596	0.0464164	0.183435	0.391717	0.351966
Acads	0.183693	0.177886	0.179673	0.119927	0.0268099	0.0419341	0.163197	0.0144051	0.179862	0.0816076	0.142986
Acadsb	0.196751	0.0960773	0.0598911	0.296291	0.0595776	0.0497967	0.0815985	0.0688243	0.0547923	0.41037	0.164984
Acadvl	0.298609	0.154104	0.132849	0.214458	0.0506409	0.0635564	0.156397	0.0448158	0.119114	0.279798	0.142986
Acan	0	0.00095126	0.00108893	0.0112873	0	0	0	0	0	1.15883	0
Acap1	0.00435291	0.00285378	0.00217786	0.00423272	0.205543	0.291573	0	0.296105	0.131025	0.00233165	0
Acap2	0.23941	0.380504	0.238475	0.410574	0.29193	0.181496	0.163197	0.152054	0.2823	0.249486	0.373964
Acap3	0.0330821	0.0142689	0.0108893	0.03104	0.0119155	0.0170357	0.0135998	0.0160057	0.0214405	0.039638	0.0329968
Acat1	0.367385	0.388114	0.354991	0.570007	0.0506409	0.0537281	0.516791	0.0176062	0.289447	0.484982	0.307971
Acat2	0.0879287	0.0190252	0.0141561	0.03104	0.0148944	0.00917308	0.0271995	0.00320113	0.0404987	0.0606228	0.0439958
Acat3	0.00174116	0	0	0.00141091	0	0	0	0	0	0	0
Acbd3	0.353456	0.315818	0.238475	0.414807	0.18469	0.142183	0.176797	0.129646	0.260859	0.42436	0.41796
Acbd4	0.0844464	0.0294891	0.0206896	0.104407	0.00595776	0.00393132	0.0203996	0.00320113	0.0119114	0.0839393	0.0659937
Acbd5	0.357809	0.292037	0.193829	0.191884	0.148944	0.0589698	0.231196	0.0672238	0.119114	0.223838	0.31897
Acbd6	0.258563	0.148397	0.180762	0.239854	0.0297888	0.207705	0.163197	0.0640226	0.268006	0.258813	0.175983
Acbd7	0.000870581	0.00095126	0	0.00141091	0	0	0	0	0.00119114	0	0
Accs	0.00783523	0.0390017	0.0359346	0.0324509	0	0.00131044	0.0203996	0	0.0285873	0.00932659	0.0219979
Acd	0.0609407	0.0399529	0.0370236	0.0479709	0.0208521	0.0576594	0.0407993	0.0224079	0.0833797	0.0699494	0.0989905
Ace	0.00783523	0.00095126	0	0.146734	0	0	0.0271995	0	0.0524101	0.0489646	0.0659937
Ace2	0.000870581	0.00285378	0	0.300523	0.00297888	0.0065522	0	0	0.00238228	0	0
Acer1	0.000870581	0	0	0	0	0	0	0	0	0	0
Acer2	0.00261174	0.00285378	0	0.00282182	0	0.00196566	0.0135998	0	0.00119114	0.00466329	0.373964
Acer3	0.125364	0.207375	0.205807	0.076189	0.0297888	0.0674877	0.0679988	0.0144051	0.315652	0.261144	0.0219979
Ache	0.016541	0	0	0.00564363	0	0	0.0135998	0	0	0	0
Acin1	0.657289	0.653516	0.506352	0.502283	0.244268	0.335473	0.305995	0.238484	0.658699	0.564258	0.747929
Ackr1	0.020894	0	0	0.00141091	0	0.00065522	0	0	0	0	0
Ackr2	0	0	0	0	0	0	0	0	0.00119114	0	0
Ackr3	0.0539761	0.00095126	0	0.0804218	0.00297888	0.00065522	0.00679988	0.00320113	0.00119114	0.0443013	0.0219979
Ackr4	0	0	0	0	0	0	0	0	0	0.00699494	0
Acly	0.22461	0.103687	0.0849364	0.100174	0.0714931	0.115974	0.122398	0.0896317	0.165568	0.0979291	0.175983
Aco1	0.0783523	0.0827596	0.0533575	0.0790109	0.00297888	0.00589698	0.101998	0.00160057	0.0285873	0.0932659	0.0659937
Aco2	0.440514	0.21879	0.240653	0.317454	0.047662	0.092386	0.224396	0.0512181	0.239419	0.391717	0.340967
Acod1	0.0452702	0.0152202	0.0174229	0.0225745	5.62412	0.405581	0.0203996	1.53334	0.525292	0	0
Acot1	0.659901	0.0180739	0.0228675	0.4656	0.0685142	0.281745	0.0203996	0.0784277	0.0547923	0.114251	0.0329968
Acot10	0	0	0.00108893	0.00141091	0	0	0	0	0	0.00233165	0
Acot11	0.0443997	0.00285378	0.00217786	0.0409163	0.00297888	0.00262088	0	0	0.0178671	0.0279798	0
Acot12	0	0	0	0	0	0	0	0	0	0.0116582	0
Acot13	0.182822	0.161714	0.164428	0.160844	0.0417043	0.0347267	0.258395	0.011204	0.125069	0.21218	0.219979
Acot2	0.114046	0.0332941	0.0228675	0.0733672	0.00595776	0.00393132	0.0339994	0.0048017	0.0202493	0.0839393	0.0219979
Acot4	0	0	0	0.00141091	0	0	0	0	0	0.00466329	0
Acot6	0.0313409	0.0047563	0.00108893	0.00846545	0	0	0	0	0.00238228	0.0163215	0.0109989
Acot7	0.0679054	0.00856134	0.015245	0.0296291	0.145965	0.0229327	0.0135998	0.0512181	0.138172	0.0419696	0
Acot8	0.0809641	0.095126	0.0882032	0.0775999	0.0506409	0.0845234	0.0747987	0.0512181	0.0976733	0.132904	0.109989
Acot9	0.122752	0.0960773	0.0936478	0.128393	0.101282	0.155287	0.0951983	0.137649	0.22989	0.146894	0.219979
Acox1	0.151481	0.0818084	0.0566243	0.0987636	0.0446832	0.0321058	0.054399	0.0400141	0.0309696	0.128241	0.0769926
Acox3	0.0496231	0.243523	0.174229	0.0479709	0.0714931	0.0851786	0.0271995	0.0832294	0.102438	0.123577	0.0549947
Acoxl	0.000870581	0.00095126	0.00217786	0	0	0	0	0	0.00238228	0	0
Acp1	0.464891	0.262548	0.251542	0.474065	0.0804297	0.144804	0.326394	0.0576204	0.284682	0.443013	0.351966
Acp2	0.07487	0.390017	0.217786	0.100174	0.0446832	0.0222775	0.190397	0.0048017	0.0273962	0.0909342	0.0659937
Acp5	0.00435291	0.0285378	0.0468239	0.00705454	0.0119155	0.00262088	0.0475991	0	0.0714683	0.0816076	0
Acp6	0.0443997	0.0494655	0.0533575	0.0324509	0.00893663	0.00262088	0.0135998	0.00160057	0.0476455	0.0279798	0.0219979
Acpp	0.00348233	0.00285378	0.00108893	0.00282182	0.101282	0.517624	0.00679988	0.385736	0.0333519	0.0209848	0
Acr	0	0	0	0	0	0	0	0	0	0	0.0109989
Acrbp	0.026988	0.021879	0.0185118	0.00705454	0.0119155	0.00458654	0	0.0048017	0.00833797	0.00699494	0.0109989
Acsbg1	0.460538	0.0142689	0.00435571	0.00564363	0.00893663	0.00196566	0.0203996	0	0.00238228	0.00233165	0
Acsf2	0.0252469	0.0304403	0.0217786	0.0860654	0	0	0.00679988	0.00160057	0.0166759	0.0629545	0.0219979
Acsf3	0.0182822	0.0152202	0.00544464	0.0225745	0	0.00196566	0.0135998	0	0.0119114	0.00932659	0.0219979
Acsl1	0.047882	0.257791	0.307078	0.0507927	0.2115	0.726639	0.0951983	0.121643	0.156039	0.0582912	0.0549947
Acsl3	0.441385	0.269207	0.127405	0.196116	0.00297888	0.0124492	0.122398	0	0.0821885	0.375395	0.0439958
Acsl4	0.12014	0.16647	0.0936478	0.076189	0.110218	0.0877995	0.156397	0.0672238	0.138172	0.0256481	0.153985
Acsl5	0.0383056	0.206423	0.209074	0.0719563	0.140007	0.102214	0.210796	0.0896317	0.241801	0.0512962	0.241977
Acsl6	0.0278586	0.00095126	0	0.0112873	0	0	0	0	0.00119114	0.039638	0
Acss1	0.0713877	0.043758	0.0250454	0.00987636	0.00595776	0.00065522	0.0271995	0	0.0166759	0.00466329	0.0549947
Acss2	0.146258	0.0209277	0.00980035	0.0338618	0.0417043	0.00917308	0.0203996	0.0256091	0.0416898	0.0279798	0.0549947
Acss3	0.0252469	0.00095126	0.00108893	0.115694	0	0.00065522	0.00679988	0	0	0.109587	0
Acta1	0.00435291	0	0.00108893	0	0	0	0	0	0	0	0
Acta2	0.00435291	0.0095126	0.00326678	2.18409	0.339592	0.0537281	0.0135998	0.2833	0.0571746	0.221506	0.0219979
Actb	13.7613	28.6348	33.7731	13.1976	46.0117	31.3339	29.1171	42.5782	31.4329	11.7585	14.8706
Actg1	7.37295	4.21694	6.91687	6.46196	40.1583	17.4256	4.29752	31.2751	24.7745	8.87658	9.17312
Actg2	0.0113176	0	0	0	0	0	0	0	0	0	0
Actl6a	0.234186	0.145543	0.138294	0.1552	0.00595776	0.0681429	0.0815985	0.00960339	0.246566	0.160884	0.230978
Actl6b	0.00783523	0.00095126	0	0	0	0	0	0	0.00238228	0	0
Actl7b	0	0	0.00108893	0	0	0	0	0	0	0	0
Actn1	0.0182822	0.0104639	0.0119782	0.148145	0.765572	0.632943	0.00679988	1.00195	0.0393076	0.177205	0.0329968
Actn2	0.00261174	0	0	0	0	0	0	0	0.00119114	0.00233165	0
Actn3	0	0.00285378	0.00108893	0.00141091	0.00297888	0	0	0	0.00119114	0.0699494	0
Actn4	0.403079	0.223546	0.149183	0.469832	0.0953241	0.219499	0.149597	0.0864305	0.22989	0.373063	1.30887
Actr10	0.431808	0.267304	0.240653	0.445847	0.250226	0.324989	0.169997	0.275297	0.337092	0.533947	0.450957
Actr1a	0.231575	0.111297	0.0892921	0.129804	0.0923452	0.0733847	0.0611989	0.0544192	0.134599	0.160884	0.219979
Actr1b	0.136681	0.0837109	0.06098	0.121338	0.0417043	0.032761	0.0747987	0.036813	0.060748	0.121246	0.20898
Actr2	0.387409	1.09014	0.862431	0.417629	1.29581	1.00249	0.781986	1.10119	0.970777	0.338089	0.52795
Actr3	0.517996	2.70633	2.61887	0.500872	2.95207	3.44515	1.97876	3.54525	2.76344	0.561927	0.692934
Actr3b	0.0095764	0.00095126	0.00326678	0.00705454	0	0	0.00679988	0	0.00833797	0.00932659	0
Actr5	0.0295998	0.0466117	0.0402903	0.0380945	0.0297888	0.0216223	0.00679988	0.0144051	0.0500278	0.0303114	0.0659937
Actr6	0.127105	0.0741983	0.0533575	0.102996	0.0119155	0.0399684	0.0407993	0.0256091	0.060748	0.0886026	0.153985
Actr8	0.109693	0.0789546	0.0555353	0.101585	0.023831	0.0294849	0.00679988	0.00640226	0.0464544	0.0512962	0.0329968
Actrt3	0	0.00190252	0.00217786	0.00141091	0	0	0	0	0	0	0
Acvr1	0.0539761	0.0637344	0.0544464	0.136858	0	0.00196566	0.0203996	0.00160057	0.0214405	0.125909	0.0659937
Acvr1b	0.0261174	0.0370991	0.0228675	0.0268073	0.023831	0.0176909	0.0135998	0.00800283	0.0285873	0.0489646	0.0219979
Acvr1c	0.00348233	0	0	0	0	0	0	0	0	0	0
Acvr2a	0.148869	0.0313916	0.0228675	0.0578472	0.00297888	0.00196566	0.00679988	0.00160057	0.0142937	0.0746127	0.120988
Acvr2b	0.085317	0.0456605	0.0272232	0.0451491	0	0.00262088	0.00679988	0.00160057	0.0107202	0.00932659	0.0439958
Acvrl1	0.117529	0.311062	0.46715	0.0790109	0.0714931	0.378717	0.210796	0.701048	0.129834	0.191195	1.25388
Acy1	0.0409173	0.0104639	0.00435571	0.0253963	0.00297888	0.00131044	0.00679988	0.00160057	0.0119114	0.0139899	0
Acy3	0.0182822	0.00190252	0	0.0634909	0	0	0	0	0.00238228	0.00466329	0.0879916
Acyp1	0.0783523	0.0561243	0.0707803	0.0987636	0.0714931	0.127768	0.0747987	0.0496175	0.183435	0.144562	0.120988
Acyp2	0.485784	0.0180739	0.0174229	0.119927	0.00297888	0.00262088	0.0271995	0	0.0178671	0.0769443	0.0989905
Ada	0	0.0608806	0.0315789	0.00282182	0.00893663	0.167081	0.0475991	0.0160057	0.0357341	0.116582	0.0439958
Adal	0.0304704	0.0199765	0.0108893	0.0183418	0	0.00131044	0.0203996	0	0.00476455	0.0186532	0.0219979
Adam10	0.663383	0.346259	0.236297	0.142502	0.128092	0.125147	0.183597	0.110439	0.242992	0.216843	0.978906
Adam11	0.0679054	0.00190252	0.00108893	0.00282182	0	0	0	0	0	0.0163215	0.0109989
Adam12	0	0.00190252	0	0.0183418	0	0	0	0	0.00119114	0.151557	0
Adam15	0.0548466	0.327233	0.266787	0.110051	0.0744719	0.0530728	0.319594	0.0784277	0.156039	0.149225	0.703933
Adam17	0.244633	0.332941	0.255898	0.112873	0.104261	0.0366923	0.122398	0.0288102	0.154848	0.125909	0.186982
Adam18	0.000870581	0	0	0	0	0	0	0	0	0	0
Adam19	0.0365644	0.207375	0.124138	0.258196	0.119155	0.0248984	0.0475991	0.0768272	0.0285873	0.0582912	0.0329968
Adam1a	0.00174116	0	0.00108893	0.00141091	0	0	0	0	0	0	0
Adam1b	0	0	0.00108893	0	0	0	0	0	0	0	0
Adam21	0	0	0	0	0	0	0	0	0	0	0
Adam22	0.0443997	0.0523193	0.0250454	0.0141091	0	0	0.0407993	0	0.00357341	0.0419696	0
Adam23	0.589384	0.0104639	0.00980035	0	0.00595776	0.00196566	0	0	0.00595569	0.0979291	0.0439958
Adam28	0.00261174	0.00095126	0.00108893	0.00423272	0	0	0	0	0	0.00233165	0
Adam3	0.00174116	0.00665882	0.00217786	0	0	0.00065522	0	0	0.00119114	0	0
Adam30	0	0	0	0	0.0148944	0	0	0	0	0.0139899	0
Adam32	0	0	0	0	0	0	0	0	0	0.00466329	0
Adam33	0.0139293	0.434726	0.292922	0.118516	0.0119155	0.0032761	0.0135998	0	0.0131025	0.0559595	0.0109989
Adam4	0.000870581	0.00285378	0.00108893	0.00423272	0.00297888	0	0	0.00160057	0.00119114	0	0
Adam5	0.00174116	0	0	0.00846545	0	0	0	0	0	0.00699494	0
Adam8	0.0235057	0.0161714	0.0076225	0.0211636	2.14479	0.728605	0.0135998	1.83425	0.200111	0	0.0109989
Adam9	0.0391762	0.140786	0.0947368	0.0945308	0.0208521	0.00851786	0.176797	0.00320113	0.0655126	0.111919	0.0109989
Adamdec1	0	0	0	0	0	0	0	0	0	0.00466329	0
Adamts1	0.201975	0.0190252	0.0163339	0.74637	0	0.00196566	0.0135998	0.00160057	0.0131025	1.18448	0.395962
Adamts10	0.0156705	0.0428067	0.0435571	0.0959418	0.0208521	0.0150701	0	0.0160057	0.0536012	0.153889	0.109989
Adamts12	0.0113176	0.00095126	0	0.131214	0	0	0	0	0.00119114	0.0209848	0.0109989
Adamts14	0	0	0	0.0183418	0	0	0	0	0.00357341	0.00699494	0
Adamts15	0.010447	0.00095126	0	0.115694	0	0	0	0	0.00119114	0.039638	0
Adamts17	0.0513643	0	0.00108893	0.00141091	0	0	0	0	0	0.0139899	0
Adamts18	0.00435291	0	0	0	0	0.00065522	0	0	0	0.00699494	0.0109989
Adamts2	0.00696465	0.00095126	0.00326678	0.249731	0	0.00131044	0.0203996	0	0	0.753122	0
Adamts20	0.145387	0.0047563	0	0.00141091	0.00595776	0.00065522	0.00679988	0	0.00238228	0	0.0109989
Adamts3	0.00522349	0	0	0.00141091	0	0.00065522	0	0	0	0.0116582	0
Adamts4	0.00609407	0	0.00108893	0.115694	0	0	0	0	0.00119114	0.247155	0
Adamts5	0.679924	0.0123664	0.00544464	0.134036	0.0148944	0.0065522	0.0135998	0.00800283	0.00833797	0.265808	0.274974
Adamts6	0.00174116	0.00380504	0.00326678	0.00282182	0	0.00065522	0	0.00160057	0.0107202	0.0256481	0.0109989
Adamts7	0.0278586	0	0.00108893	0	0	0	0.00679988	0	0	0.0139899	0
Adamts8	0.000870581	0	0	0.00423272	0	0	0	0	0	0	0.0109989
Adamts9	0.0235057	0.00095126	0	0.0522036	0	0	0.0135998	0.00320113	0.00833797	0.279798	0.285973
Adamtsl1	0.00783523	0	0	0.221513	0	0.00065522	0.0135998	0	0.00476455	0.645866	0.52795
Adamtsl2	0.00870581	0	0	0.00282182	0	0	0	0	0	0.00233165	0.0109989
Adamtsl3	0.000870581	0	0	0.0282182	0	0	0.0135998	0	0.00119114	0.317104	0
Adamtsl4	0.0130587	0.0161714	0.00653357	0.0536145	0.00893663	0.0032761	0	0	0.00476455	0.0139899	0.0329968
Adamtsl5	0.0922816	0.0370991	0.00980035	0.0550254	0.0119155	0.00065522	0.054399	0	0.00357341	0.0233165	0.0109989
Adap1	0.111434	0.0703932	0.0686025	0.00423272	0.047662	0.0622459	0.054399	0.011204	0.111967	0.00699494	0.0219979
Adap2	0.0217645	1.00358	0.678402	0.180596	0	0.00589698	0.203996	0.00640226	0.0619392	0.0116582	0.0109989
Adap2os	0.00522349	0.263499	0.230853	0.0324509	0.00297888	0.00393132	0.0815985	0	0.0214405	0.00233165	0.0109989
Adar	0.0470114	0.102736	0.0653357	0.0324509	0.0565987	0.0248984	0.0339994	0.0448158	0.0571746	0.0489646	0.175983
Adarb1	0.0235057	0.00380504	0.00217786	0.0705454	0	0	0.00679988	0	0.00238228	0.186532	0.0989905
Adarb2	0.000870581	0	0	0	0	0	0	0	0	0	0
Adat1	0.0191528	0.0161714	0.0130671	0.0211636	0.00297888	0.00131044	0.00679988	0	0.0107202	0.00466329	0.0219979
Adat2	0.0191528	0.0228302	0.0283121	0.0169309	0.00297888	0.0124492	0.0203996	0	0.0309696	0.0139899	0.0109989
Adck1	0.0487526	0.0589781	0.0337568	0.0409163	0	0.00917308	0.0203996	0.00640226	0.0321607	0.0443013	0.0659937
Adck2	0.0295998	0.0294891	0.0228675	0.0211636	0.00595776	0.00720742	0.0203996	0.0048017	0.0202493	0.039638	0.0219979
Adck5	0.0522349	0.100834	0.0577132	0.0479709	0.00595776	0.00131044	0.0135998	0	0.0154848	0.0443013	0.0769926
Adcy1	0.0121881	0.00285378	0	0.0169309	0	0.00131044	0.00679988	0	0	0.0559595	0
Adcy10	0.000870581	0	0	0	0	0.00065522	0	0	0	0	0
Adcy2	0.0548466	0.00095126	0.00217786	0.00282182	0	0.00065522	0.00679988	0.00160057	0.00238228	0.0932659	0
Adcy3	0.0139293	0.0190252	0.00653357	0.0409163	0	0.0032761	0.0339994	0.00320113	0.00833797	0.0373063	0.0109989
Adcy4	0.000870581	0.00380504	0.00217786	0.00423272	0.00297888	0	0.0203996	0	0	0.0139899	0.230978
Adcy5	0.0261174	0	0	0.173542	0	0	0.00679988	0	0.00357341	0.0186532	0
Adcy6	0.026988	0.00856134	0.00653357	0.143913	0	0.00196566	0	0.00160057	0.00476455	0.0419696	0.0549947
Adcy7	0.010447	0.292988	0.237386	0.0352727	0.0178733	0.0288297	0.0747987	0.011204	0.14651	0.0536279	0
Adcy8	0.00435291	0	0	0	0	0	0	0	0	0	0
Adcy9	0.0322115	0.0665882	0.045735	0.0818327	0.00595776	0.0150701	0.00679988	0.00320113	0.00476455	0.039638	0.0439958
Adcyap1	0.0095764	0	0.00108893	0	0	0	0	0	0	0	0
Adcyap1r1	0.00435291	0	0	0.076189	0	0.00065522	0	0.00160057	0	0	0
Add1	0.571101	0.307257	0.202541	0.382356	0.193627	0.163805	0.183597	0.19687	0.175097	0.338089	0.571945
Add2	0.0313409	0.00095126	0	0	0	0	0	0	0.00357341	0.00466329	0
Add3	1.30761	0.107492	0.10127	1.23031	0.26512	0.296815	0.135998	0.403343	0.527674	0.587575	0.340967
Adgb	0.0557172	0.0104639	0.00653357	0.00141091	0.00595776	0.00196566	0	0	0	0	0
Adgra1	0.00174116	0	0	0	0	0	0	0	0	0.00699494	0
Adgra2	0.0452702	0.00190252	0	0.129804	0	0.00065522	0.00679988	0	0.00357341	0.0862709	0.0219979
Adgra3	0.0687759	0.0133176	0.0076225	0.0719563	0	0.00065522	0.00679988	0.00160057	0.00119114	0.118914	0.0989905
Adgrb1	0.0548466	0	0	0	0	0	0	0	0	0.0233165	0
Adgrb2	0.00435291	0	0.00108893	0.00564363	0	0	0	0	0	0.00233165	0
Adgrb3	0.238539	0.0047563	0.00326678	0.00282182	0.00297888	0.00393132	0	0	0.00476455	0.00699494	0
Adgrd1	0.00174116	0	0	0.00564363	0	0.00065522	0	0	0	0.00233165	0
Adgre1	0.085317	2.71014	2.10817	0.0536145	0.166817	0.0131044	1.73397	0.0144051	0.326372	0.0303114	0.120988
Adgre4	0	0.0342454	0.0239564	0.00141091	0.00595776	0	0.0271995	0.00320113	0.0631303	0	0
Adgre5	0.0470114	0.0456605	0.0947368	0.141091	1.27496	0.284366	0.0135998	0.521784	0.658699	0.118914	0.164984
Adgrf1	0	0	0	0.00141091	0	0	0	0	0.00119114	0	0
Adgrf2	0.000870581	0	0	0	0	0	0	0	0	0	0
Adgrf3	0	0	0	0	0	0	0	0	0	0.00233165	0
Adgrf4	0.000870581	0	0	0	0	0	0	0	0	0	0
Adgrf5	0.00696465	0.00190252	0	0.0197527	0	0.00131044	0.0339994	0.00160057	0	0.0419696	1.67184
Adgrg1	0.287292	0.0047563	0.00653357	0.00141091	0.00595776	0.00065522	0.0135998	0	0.14651	0.00932659	0.41796
Adgrg2	0	0.00095126	0	0.00423272	0	0	0	0	0	0.00699494	0
Adgrg3	0.00174116	0.00095126	0	0.00564363	0.122134	0.210981	0	0.246487	0.0929088	0.00233165	0
Adgrg5	0	0	0.00108893	0	0	0	0	0	0.00238228	0	0
Adgrg6	0.475337	0.0237815	0.0108893	0.0409163	0.00297888	0.00196566	0.0135998	0.00160057	0.0166759	0.0512962	0.0879916
Adgrg7	0	0	0	0	0	0.00393132	0	0	0.00238228	0	0
Adgrl1	0.0618113	0.00190252	0	0.0634909	0.00297888	0	0	0	0.00714683	0.114251	0.0549947
Adgrl2	0.110564	0.051368	0.0108893	0.0663127	0.00893663	0.00131044	0.0135998	0	0.026205	0.205185	0.406961
Adgrl3	0.581548	0.00856134	0.00544464	0.0775999	0.0148944	0.0032761	0.0407993	0.00320113	0.00238228	0.0233165	0.0109989
Adgrl4	0.00522349	0.00665882	0.00108893	0	0	0.00720742	0.0135998	0.00160057	0.0762328	0.0116582	1.66084
Adgrv1	0.000870581	0.00190252	0.00326678	0.00987636	0.00595776	0.00131044	0	0	0.00238228	0.00932659	0
Adh1	0.000870581	0.00190252	0.00326678	0.115694	0	0.00065522	0.00679988	0	0	0.00699494	0.0439958
Adh4	0	0	0	0	0	0	0	0	0.00119114	0	0
Adh5	0.542372	0.273963	0.323412	0.37248	0.0536198	0.142183	0.319594	0.0288102	0.370444	0.443013	0.505952
Adh6b	0	0	0	0.00141091	0	0	0	0	0	0.00233165	0
Adh7	0.000870581	0	0	0	0	0	0	0	0	0.0209848	0
Adhfe1	0.00174116	0.00095126	0.00108893	0.118516	0	0.00393132	0.00679988	0.00160057	0.00238228	0.0139899	0
Adi1	0.0383056	0.0466117	0.045735	0.0536145	0.00297888	0.00131044	0.0407993	0.00160057	0.0250139	0.0816076	0.0549947
Adipor1	0.295998	0.560292	0.382214	0.249731	2.1865	0.660462	0.387593	1.23884	0.475264	0.34042	0.505952
Adipor2	0.363903	0.257791	0.170962	0.136858	0.467684	0.20967	0.122398	0.2833	0.268006	0.305446	0.582944
Adk	0.322115	0.095126	0.0729582	0.334385	0.0268099	0.0930413	0.0883984	0.0288102	0.163186	0.335757	0.0329968
Adm	0.00348233	0.00095126	0.0076225	0.145324	0	0	0	0	0.00119114	0.0652861	0
Adnp	0.0774818	0.0703932	0.045735	0.0832436	0.0327677	0.0222775	0.0271995	0.00960339	0.0321607	0.0443013	0.131987
Adnp2	0.0287292	0.021879	0.0217786	0.01552	0.0178733	0.011794	0.00679988	0.0128045	0.0226316	0.0373063	0.0109989
Ado	0.245504	0.129371	0.10127	0.0804218	0.0148944	0.0216223	0.0407993	0.00320113	0.109585	0.0932659	0.109989
Adora1	0.00522349	0	0.00108893	0	0.00297888	0	0	0	0	0.00932659	0
Adora2a	0.000870581	0.00285378	0.00217786	0.0409163	0.00297888	0	0	0.00160057	0.034543	0.00233165	0
Adora2b	0.000870581	0.00095126	0.00435571	0.0536145	0.0297888	0.00524176	0	0.00320113	0.300167	0.00233165	0
Adora3	0	0.00665882	0.00435571	0	0.00595776	0.00131044	0	0.00800283	0.00595569	0	0
Adpgk	0.0522349	0.0675395	0.0620689	0.0987636	0.268099	2.65888	0.0339994	2.29841	0.132216	0.0839393	0.0659937
Adprh	0.396985	0.253035	0.272232	0.458545	0.747698	0.350543	0.244796	0.465765	0.357341	0.300782	0.20898
Adprhl1	0.00348233	0	0	0	0	0	0	0	0	0	0
Adprhl2	0.10534	0.111297	0.0860253	0.129804	0.0148944	0.0163805	0.0611989	0.00640226	0.0762328	0.118914	0.142986
Adprm	0.0696465	0.0542218	0.0402903	0.0705454	0.137028	0.0563489	0.0407993	0.102436	0.0536012	0.0629545	0.0439958
Adra1a	0	0	0.00108893	0.0141091	0	0	0	0	0.00119114	0	0
Adra1b	0	0	0	0.0211636	0	0	0	0	0	0.0163215	0
Adra1d	0	0	0	0.00423272	0	0	0	0	0	0	0
Adra2a	0.000870581	0.00190252	0	0.213047	0	0.00065522	0	0	0.00119114	0.00466329	0
Adra2c	0.0400467	0.00380504	0.00108893	0.00423272	0	0	0	0	0	0.34042	0.0219979
Adrb1	0.00348233	0.131274	0.102359	0.00705454	0	0.00196566	0.0135998	0	0.00833797	0	0.0989905
Adrb2	0.0496231	0.704884	0.51833	0.0239854	0.381296	0.180186	0.0679988	0.316912	0.119114	0.039638	0.0659937
Adrm1	0.293386	0.175983	0.185118	0.222923	0.0625564	0.0917308	0.176797	0.0608215	0.204876	0.300782	0.329968
Adsl	0.0870581	0.0741983	0.0631578	0.0860654	0.00595776	0.011794	0.0951983	0	0.0643214	0.072281	0.0549947
Adss	0.226351	0.132225	0.15245	0.129804	0.0357465	0.14808	0.101998	0.120042	0.381164	0.179537	0.274974
Adssl1	0.0409173	0.0827596	0.0969146	0.0268073	0.512367	0.322368	0.108798	0.272096	0.435956	0.00466329	0
Adtrp	0	0.00285378	0	0	0	0.0661772	0	0.0192068	0.00119114	0	0
Aebp1	0.138422	0.00761008	0.0206896	3.24368	0.00595776	0.00131044	0.101998	0	0.0107202	3.46949	0.0329968
Aebp2	0.322115	0.168373	0.114337	0.117105	0.0744719	0.0681429	0.0611989	0.011204	0.136981	0.0955975	0.252976
Aen	0.0922816	0.0399529	0.0424682	0.10864	0.0119155	0.00458654	0.00679988	0.00320113	0.0798062	0.0699494	0.0439958
Aes	0.806158	0.586927	0.586932	1.05113	0.539177	0.807231	1.44157	0.688243	0.926705	1.06323	1.35287
AF529169	0.00261174	0.0047563	0.00435571	0	0	0	0	0	0	0	0
Afap1	0.174116	0.0152202	0.00544464	0.231389	0.0148944	0.0111387	0.00679988	0.0160057	0.0226316	0.32643	0.186982
Afap1l1	0.0121881	0.115102	0.0348457	0.00141091	0.00595776	0.00262088	0.0815985	0	0.0178671	0.072281	0.758927
Afap1l2	0.621595	0.0180739	0.0076225	0.114284	0.0148944	0.00196566	0.0135998	0.00160057	0.00595569	0.0233165	0.20898
Afdn	0.0792229	0.043758	0.0990925	0.118516	0.0178733	0.0111387	0.0339994	0.0208074	0.0786151	0.417365	1.33087
Aff1	0.102729	0.160763	0.113249	0.149556	0.217458	0.0910756	0.0679988	0.0544192	0.176288	0.107256	0.0989905
Aff2	0.000870581	0	0	0.0536145	0.00893663	0.0412789	0	0.00960339	0.00357341	0.116582	0
Aff3	0.0226351	0	0.00435571	0.111462	0	0	0	0	0.026205	0.165547	0
Aff4	0.474467	0.283475	0.176406	0.468421	0.571945	0.216223	0.0679988	0.398541	0.273962	0.503636	0.329968
Afg1l	0.0139293	0.0152202	0.0130671	0.0197527	0.00297888	0.00131044	0.00679988	0	0.00595569	0.0139899	0.120988
Afg3l1	0.133199	0.0998823	0.0838475	0.107229	0.0595776	0.118595	0.0747987	0.073626	0.128643	0.0979291	0.0549947
Afg3l2	0.085317	0.047563	0.0392014	0.0860654	0.00297888	0.026864	0.0475991	0.00800283	0.0678949	0.0955975	0.0659937
Afmid	0.000870581	0.00380504	0.00108893	0.00141091	0	0.00065522	0	0	0	0	0
Afp	0	0.00380504	0	0	0	0	0.00679988	0	0.00238228	0	0
Aftph	0.154093	0.574561	0.310345	0.111462	0.214479	0.0583146	0.237996	0.0832294	0.179862	0.102592	0.307971
Aga	0.100117	0.202618	0.164428	0.297702	0.0446832	0.0262088	0.169997	0.0256091	0.0798062	0.43835	0.142986
Agap1	0.373479	0.0561243	0.0315789	0.112873	0.113197	0.107456	0.0407993	0.100836	0.026205	0.0443013	0.0989905
Agap2	0.00348233	0.00665882	0.00435571	0.0282182	0.0357465	0.0111387	0.00679988	0.011204	0.0119114	0	0
Agap3	0.123623	0.0722958	0.0686025	0.0705454	0.00297888	0.0170357	0.0951983	0.00320113	0.0333519	0.079276	0.0989905
Agbl2	0.00348233	0	0	0.00987636	0.00297888	0.00065522	0	0	0	0.00233165	0
Agbl3	0.0705171	0.0095126	0.0141561	0.0437382	0.00297888	0.00131044	0	0	0.00714683	0.0699494	0.0549947
Agbl5	0.00348233	0.00570756	0.00653357	0.00564363	0	0.00131044	0.00679988	0	0.00357341	0.00932659	0.0219979
Ager	0.00174116	0.00095126	0	0.00564363	0	0	0.00679988	0.00160057	0	0	0.0109989
Agfg1	0.25508	0.174081	0.104537	0.2328	0.23831	0.180841	0.122398	0.166459	0.213214	0.158552	0.505952
Agfg2	0.11927	0.0684907	0.0359346	0.191884	0.00893663	0.0353819	0.0407993	0.00960339	0.0559835	0.0443013	0.0879916
Aggf1	0.24028	0.141738	0.11216	0.183418	0.0625564	0.168392	0.122398	0.0752266	0.152466	0.160884	0.307971
Agk	0.129717	0.0656369	0.0446461	0.128393	0	0.0065522	0.0203996	0.00160057	0.0404987	0.0652861	0.0879916
Agl	0.0922816	0.0561243	0.0370236	0.0973527	0.0327677	0.128423	0.0339994	0.0720255	0.0369253	0.039638	0.0439958
Agmo	0.0774818	0.103687	0.0871143	0.275127	0	0.00065522	0.101998	0.00160057	0.00119114	0.0443013	0.0329968
Ago1	0.111434	0.0922722	0.0500907	0.0592581	0.0119155	0.00589698	0.0407993	0.0048017	0.042881	0.0582912	0.142986
Ago2	0.264657	0.167422	0.106715	0.160844	0.881748	0.271261	0.0339994	0.462563	0.297784	0.135235	0.153985
Ago3	0.131458	0.147445	0.0827585	0.10864	0.0119155	0.0104835	0.0407993	0.00640226	0.0655126	0.125909	0.142986
Ago4	0.0261174	0.173129	0.090381	0.0126982	0.0208521	0.0111387	0.0271995	0.0288102	0.0273962	0.0186532	0.0219979
Agpat1	0.117529	0.0656369	0.0522686	0.0564363	0.0297888	0.0307953	0.0475991	0.0144051	0.0464544	0.0932659	0.0439958
Agpat2	0.0922816	0.163617	0.145916	0.0874763	0.0804297	0.524831	0.149597	0.145651	0.122687	0.114251	0.120988
Agpat3	0.458796	0.337697	0.228675	0.366836	0.00297888	0.00524176	0.401193	0.00320113	0.0678949	0.296119	0.296972
Agpat4	0.0147999	0.051368	0.0620689	0.246909	0.157881	0.0478311	0.0203996	0.180864	0.271579	0.244823	0.153985
Agpat5	0.285551	0.109395	0.0871143	0.167898	0.163838	0.141528	0.108798	0.0560198	0.225125	0.676177	0.0659937
Agps	0.111434	0.232107	0.133938	0.111462	0.0714931	0.213602	0.135998	0.0768272	0.154848	0.072281	0.0879916
Agr2	0	0	0	0	0	0	0	0	0	0.00233165	0
Agr3	0.000870581	0	0	0	0	0	0	0	0	0	0
Agrn	0.107082	0.021879	0.00980035	0.0592581	0.00595776	0.011794	0.0407993	0.0160057	0.00476455	0.0676177	0.186982
Agrp	0	0.00095126	0	0	0	0.00065522	0	0	0	0	0
Agt	0.0174116	0	0.00108893	0.0663127	0	0.00065522	0	0.00160057	0	0.00466329	0
Agtpbp1	0.110564	0.0456605	0.0435571	0.107229	0.163838	0.0707638	0.0339994	0.102436	0.100056	0.0536279	0.120988
Agtr1a	0	0	0	0.0987636	0	0	0	0	0.00119114	0.00466329	0
Agtr1b	0	0	0	0.00282182	0.00297888	0	0	0	0.00119114	0.00932659	0
Agtr2	0	0	0	0	0	0	0	0	0	0.00466329	0
Agtrap	0.0914111	0.131274	0.0696914	0.187651	0.0655353	0.250949	0.142797	0.144051	0.106011	0.205185	0.197981
Ahctf1	0.13407	0.095126	0.0555353	0.122749	0.0417043	0.0275192	0.054399	0.0256091	0.110776	0.135235	0.120988
Ahcy	0.0278586	0.00190252	0.0141561	0.00564363	0.00297888	0.00196566	0.0203996	0.00160057	0.026205	0.0163215	0
Ahcyl1	0.257692	0.1132	0.0816696	0.265251	0.0595776	0.050452	0.0339994	0.0320113	0.102438	0.209848	0.20898
Ahcyl2	0.189787	0.231156	0.22323	0.167898	0.0565987	0.0170357	0.0679988	0.0192068	0.181053	0.7368	0.0769926
Ahdc1	0.0679054	0.0171227	0.0076225	0.112873	0.00893663	0.00131044	0.0135998	0	0.0309696	0.0932659	0.0769926
Ahi1	0.49449	0.0285378	0.0283121	0.197527	0.181712	0.0563489	0	0.0784277	0.0726594	0.219175	0.131987
Ahnak	3.15412	0.448995	0.46715	1.50121	0.0774508	0.0163805	0.56439	0.0304107	2.05114	1.76972	2.29878
Ahnak2	0.480561	0.0142689	0.0076225	0.107229	0.00297888	0.00262088	0	0.0048017	0.00238228	0.0839393	0.0439958
Ahr	0.257692	0.37004	0.198185	0.0578472	0.00893663	0.0163805	0.0611989	0.00320113	0.259668	0.00699494	0.395962
Ahrr	0.000870581	0.0161714	0.00326678	0	0	0	0	0	0.00119114	0	0
Ahsa1	0.462279	0.46802	0.504174	0.365425	0.125113	0.148735	0.441992	0.0896317	0.455015	0.41037	0.384963
Ahsa2	0.162799	0.129371	0.13176	0.189062	0.0208521	0.0524176	0.108798	0.0176062	0.178671	0.258813	0.285973
AI115009	0.000870581	0	0	0	0	0	0	0	0	0	0
AI182371	0	0.00095126	0	0.00141091	0	0.00065522	0	0	0	0	0.0109989
AI197445	0.00348233	0	0	0	0	0	0	0	0	0	0
AI314180	0.229834	0.169324	0.120871	0.211636	0.110218	0.0720742	0.0951983	0.073626	0.144128	0.200522	0.175983
AI413582	0.147128	0.185496	0.187296	0.076189	0.0744719	0.0740399	0.278795	0.0256091	0.178671	0.079276	0.142986
AI427809	0	0.00570756	0.0108893	0.00423272	0	0.00065522	0	0	0.00119114	0.00233165	0
AI429214	0.016541	0.00856134	0.00326678	0.0112873	0	0.00131044	0	0	0.00119114	0.00932659	0
AI463170	0.000870581	0	0	0	0	0.00524176	0	0.00640226	0	0	0
AI463229	0.00435291	0.00665882	0.00871143	0	0.0119155	0.00196566	0	0	0.00595569	0	0
AI464131	0.0417879	0.00190252	0	0.0126982	0	0.00065522	0	0.00160057	0.00119114	0.0349747	0
AI467606	0.00435291	0.107492	0.107804	0	0.23831	0.186083	0.0339994	0.2833	0.11554	0.00699494	0.197981
AI480526	0.0722583	0.0370991	0.0217786	0.03104	0	0.00786264	0	0	0.0190582	0.0233165	0.0659937
AI504432	0.016541	0.0741983	0.0882032	0.00282182	0.00297888	0.00065522	0.0339994	0	0.14651	0	0
AI593442	0.00870581	0	0.00108893	0.00987636	0.00595776	0	0	0	0.00119114	0.00699494	0
AI597479	0.0696465	0.0237815	0.0185118	0.0366836	0.0119155	0.00589698	0.0339994	0.00640226	0.00714683	0.0536279	0.0439958
AI606181	0.0130587	0.0152202	0.0119782	0.00987636	0.0178733	0.00524176	0.0203996	0.0128045	0.0119114	0.00932659	0.0219979
AI646519	0	0	0	0	0	0	0	0	0	0.0909342	0
AI661453	0.000870581	0	0.00108893	0.00705454	0	0	0	0	0.00119114	0	0
AI837181	0.162799	0.153153	0.124138	0.153789	0.142986	0.0419341	0.0611989	0.073626	0.0678949	0.144562	0.0989905
AI838599	0.00522349	0	0	0.00846545	0	0	0	0	0	0.00466329	0
AI839979	0.00348233	0.0323428	0.06098	0.0112873	0.378317	0.267985	0	0.153654	0.51338	0.00233165	0.0109989
AI847159	0	0.00095126	0	0	0	0	0	0	0	0	0
AI854703	0.00783523	0	0	0.00141091	0	0	0	0	0.00357341	0	0
AI987944	0.0696465	0.0960773	0.0555353	0.0705454	0.0119155	0.00786264	0.0475991	0.00160057	0.0297784	0.072281	0.0659937
Aida	0.154964	0.109395	0.0816696	0.24832	0.0297888	0.0216223	0.0815985	0.00800283	0.0917176	0.191195	0.263975
Aif1	0.0844464	3.3589	3.63049	0.060669	0.0506409	0.0190014	6.06549	0.011204	0.421663	0.032643	0.153985
Aif1l	0.267269	0.0114151	0.00108893	0.00705454	0.00297888	0.00131044	0.0203996	0.00640226	0.00119114	0.00466329	0.175983
Aifm1	0.095764	0.0799058	0.0490018	0.0987636	0.0178733	0.0399684	0.054399	0.0128045	0.107202	0.132904	0.230978
Aifm2	0.0452702	0.00856134	0.0130671	0.0183418	0.00595776	0.044555	0.0203996	0.0288102	0.0214405	0.0652861	0.0439958
Aifm3	0.000870581	0	0	0	0	0	0	0	0	0.032643	0.0109989
Aig1	0.390891	0.182642	0.143739	0.208814	0.0119155	0.00393132	0.169997	0.0048017	0.111967	0.15622	0.329968
Aim2	0.00261174	0.131274	0.111071	0.0112873	0.047662	0.00458654	0.0611989	0.011204	0.134599	0	0.0219979
Aimp1	0.485784	0.358625	0.328856	0.406342	0.0595776	0.163805	0.462392	0.0496175	0.60748	0.450008	0.461956
Aimp2	0.0792229	0.0532706	0.0653357	0.0888872	0.00893663	0.0183462	0.0339994	0.0048017	0.0714683	0.0862709	0.0769926
Aip	0.290774	0.202618	0.177495	0.265251	0.172775	0.275192	0.217596	0.168059	0.22989	0.223838	0.230978
Aipl1	0	0	0	0	0	0.00131044	0.00679988	0	0	0	0
Airn	0.016541	0	0.00217786	0.128393	0	0.00131044	0	0	0.00714683	0.107256	0.0219979
Ajap1	0.000870581	0	0	0	0	0	0	0	0	0	0
Ajuba	0.0217645	0.00380504	0.00544464	0.091709	0	0.00196566	0.0203996	0.00160057	0.00238228	0.0139899	0
Ak1	0.0417879	0.00856134	0.00217786	0.0169309	0	0.00131044	0.00679988	0	0.00238228	0.228501	0
AK157302	0	0	0.00108893	0.00141091	0.00595776	0	0	0	0	0	0
Ak2	0.152352	0.253035	0.209074	0.128393	0.0804297	0.902238	0.163197	0.45136	0.384738	0.207517	0.131987
Ak3	0.323856	0.0941747	0.0740471	0.390822	0.00595776	0.0229327	0.0883984	0.00960339	0.0726594	0.477987	0.41796
Ak4	0.00261174	0	0	0.0183418	0	0	0	0	0.00476455	0.0233165	0
Ak5	0.0348233	0.00190252	0.00108893	0	0	0	0	0	0.00119114	0.00233165	0
Ak6	0.128846	0.0799058	0.0925589	0.0832436	0.0178733	0.0687981	0.0747987	0.0192068	0.166759	0.163215	0.164984
Ak8	0	0.00095126	0.00108893	0	0	0.00065522	0	0	0.0154848	0	0
Ak9	0.000870581	0	0.00108893	0	0	0	0	0	0	0	0
Akain1	0.00261174	0	0	0	0	0.00131044	0	0	0	0	0
Akap1	0.026988	0.0171227	0.00544464	0.0338618	0	0.00065522	0.0135998	0	0.0107202	0.032643	0.0439958
Akap10	0.0496231	0.107492	0.076225	0.0634909	0.0208521	0.0248984	0.0475991	0.0208074	0.0369253	0.0512962	0.0769926
Akap11	0.291645	0.104639	0.0707803	0.239854	0.0119155	0.0897652	0.0815985	0.011204	0.0559835	0.228501	0.384963
Akap12	1.39206	0.0799058	0.0882032	1.58304	0.0357465	0.0104835	0.251595	0.0544192	0.0238228	0.678509	0.758927
Akap13	0.181952	0.766716	0.631578	0.625032	1.14389	0.390511	0.469192	0.621019	0.849281	0.366068	0.571945
Akap14	0	0	0	0	0	0	0	0	0	0	0.0109989
Akap17b	0.0147999	0.0104639	0.0119782	0.0479709	0	0.00065522	0	0	0.00833797	0.0652861	0.0329968
Akap2	0.109693	0.00665882	0.00435571	0.136858	0	0.00065522	0.00679988	0	0	0.0186532	0.252976
Akap3	0	0.00095126	0	0	0	0	0	0	0	0	0
Akap5	0.00261174	0.00856134	0.00653357	0	0.00595776	0	0	0	0.00119114	0	0
Akap6	0.111434	0.00285378	0.00653357	0.0352727	0	0	0.0135998	0	0	0	0
Akap7	0.10534	0.0551731	0.0446461	0.10864	0.0446832	0.00524176	0.0475991	0.0160057	0.0226316	0.107256	0.0989905
Akap8	0.191528	0.171227	0.141561	0.158022	0.0327677	0.0334162	0.0475991	0.0128045	0.132216	0.153889	0.20898
Akap8l	0.324727	0.240669	0.168784	0.234211	0.10724	0.0399684	0.115598	0.048017	0.133407	0.216843	0.230978
Akap9	0.780041	0.432823	0.316878	0.572829	0.151923	0.13432	0.0815985	0.0800283	0.297784	0.426691	0.681935
Akip1	0.0409173	0.0466117	0.0544464	0.04656	0.00297888	0.020967	0.0747987	0	0.0404987	0.0629545	0.0659937
Akirin1	0.192399	0.250181	0.18294	0.215869	0.414064	0.319747	0.210796	0.34092	0.332327	0.249486	0.384963
Akirin2	0.40395	0.480386	0.382214	0.426094	0.0714931	0.155942	0.224396	0.0768272	0.343048	0.359074	0.472955
Akna	0.00870581	0.0713445	0.0566243	0.00423272	0.0923452	0.0321058	0.0407993	0.0512181	0.0726594	0.00466329	0.0109989
Aknad1	0	0	0	0.00141091	0	0	0	0	0	0.00233165	0
Aknaos	0	0	0	0	0	0.00065522	0	0.00640226	0.00357341	0	0
Akr1a1	1.09432	1.72654	1.69982	1.0342	0.256183	0.214257	3.00555	0.208074	1.35432	1.28707	2.02381
Akr1b10	0.0652936	0.217839	0.169873	0.0550254	0	0.00458654	0.054399	0.00160057	0.0714683	0.0536279	0.0439958
Akr1b3	0.190657	0.515583	0.468239	0.205993	0.00893663	0.0321058	0.713987	0.011204	0.437148	0.230833	0.263975
Akr1b8	0.0226351	0.00285378	0.00217786	0.0832436	0	0	0.101998	0	0.00119114	0.0256481	0
Akr1c12	0.000870581	0.0047563	0.00544464	0.00423272	0	0	0	0	0.00595569	0	0
Akr1c13	0.00435291	0.0304403	0.0402903	0.00705454	0	0.0032761	0.115598	0.00160057	0.0524101	0.00233165	0.0109989
Akr1c14	0	0	0.00108893	0.00141091	0.00297888	0.00065522	0.00679988	0	0	0.00466329	0.351966
Akr1c18	0	0	0	0	0	0.00196566	0	0	0.00357341	0	0
Akr1c19	0	0	0	0	0	0	0	0	0	0	0.0219979
Akr1e1	0.0887993	0.0865647	0.0947368	0.0888872	0	0.00065522	0.0747987	0	0.0452632	0.0629545	0.0769926
Akr7a5	0.213292	0.1132	0.0958257	0.126982	0	0.00524176	0.0951983	0.0048017	0.100056	0.214511	0.109989
Akt1	0.243763	0.311062	0.309256	0.283593	0.360444	0.188703	0.367193	0.201671	0.329945	0.296119	0.307971
Akt1s1	0.219387	0.119859	0.0838475	0.156611	0.00893663	0.026864	0.101998	0.0192068	0.0536012	0.209848	0.131987
Akt2	0.142775	0.101785	0.102359	0.184829	0.315761	0.114008	0.108798	0.19687	0.141745	0.242491	0.0989905
Akt3	0.129717	0.0294891	0.0326678	0.0902981	0.00297888	0.00720742	0.0135998	0.00640226	0.0452632	0.0699494	0.131987
Aktip	0.287292	0.091321	0.0675136	0.158022	0.0119155	0.0222775	0.129198	0.0160057	0.0142937	0.15622	0.20898
AL589670.1	0	0.00095126	0	0.00141091	0	0	0	0	0	0.00699494	0
AL589670.3	0.000870581	0.00285378	0	0	0	0	0	0	0.00119114	0	0
AL589692.1	0.000870581	0.00095126	0	0.00141091	0	0	0.00679988	0	0	0.00699494	0
AL590144.2	0.00609407	0.0485143	0.0490018	0.00846545	0.0834086	0.0576594	0.0679988	0.0816288	0.0702771	0.0186532	0.0109989
AL591952.1	0	0.00095126	0	0	0	0	0	0	0	0	0
AL591952.3	0.0174116	0.0095126	0.0141561	0.0225745	0.00297888	0.00196566	0	0.00160057	0.00714683	0.00466329	0
AL626769.1	0	0	0	0.00141091	0	0	0	0	0	0	0
AL732506.1	0.000870581	0.00285378	0	0.00141091	0	0.00065522	0	0	0.00238228	0.00233165	0
Alad	0.310798	0.0523193	0.045735	0.091709	0.00297888	0.00458654	0.0747987	0.00160057	0.0631303	0.0746127	0.340967
Alas1	0.0870581	0.150299	0.10127	0.102996	0.348529	0.368234	0.0951983	0.163258	0.273962	0.137567	0.0989905
Alb	0	0	0	0.00141091	0	0	0	0	0	0	0
Alcam	0.278586	0.0266353	0.0740471	0.0987636	0.303846	0.038658	0.0135998	0.0512181	0.221552	0.0489646	0.0219979
Aldh16a1	0.0330821	0.0894184	0.0925589	0.03104	0.0357465	0.0380028	0.0679988	0.00800283	0.0988644	0.0303114	0.0329968
Aldh18a1	0.0139293	0.00856134	0.0163339	0.0775999	0	0.00131044	0	0	0.0250139	0.0582912	0
Aldh1a1	0.246375	0.00665882	0.00544464	0.244087	0	0.00065522	0.0271995	0	0.00476455	0.032643	0
Aldh1a2	0.0095764	0.00095126	0.00653357	0.076189	0	0	0.0135998	0	0.0142937	0.0279798	0
Aldh1a3	0	0	0	0.0888872	0	0.00065522	0	0	0	0	0.0219979
Aldh1a7	0.010447	0	0	0	0	0	0	0	0.00119114	0	0
Aldh1b1	0.00261174	0.00665882	0.0119782	0	0	0.00065522	0.0135998	0	0.0440721	0	0
Aldh1l1	0.00609407	0.00095126	0.00217786	0.0507927	0	0	0.00679988	0.00160057	0.00238228	0	0
Aldh1l2	0.00261174	0	0	0.00705454	0	0	0	0	0	0.00932659	0
Aldh2	1.57488	1.45638	1.19673	1.89062	1.1558	5.63882	2.26436	3.88297	1.65687	1.86065	1.52885
Aldh3a1	0	0	0	0.00141091	0	0	0	0	0	0.0699494	0
Aldh3a2	0.0809641	0.0770521	0.0620689	0.122749	0.0565987	0.0635564	0.054399	0.0768272	0.0476455	0.0769443	0.0439958
Aldh3b1	0.0931522	0.134128	0.155717	0.0705454	0.324698	0.568731	0.163197	0.472167	0.214405	0.0279798	0.0329968
Aldh3b2	0.000870581	0	0	0	0	0.0032761	0	0	0	0	0
Aldh3b3	0	0	0	0	0	0.0301401	0	0.00160057	0.00119114	0	0
Aldh4a1	0.0261174	0.0180739	0.00980035	0.0479709	0.0208521	0.011794	0.0203996	0.00160057	0.0214405	0.039638	0.0439958
Aldh5a1	0.0322115	0.00570756	0.00544464	0.0282182	0.00297888	0.00131044	0	0	0.00595569	0.0186532	0.0219979
Aldh6a1	0.16541	0.047563	0.0217786	0.158022	0.00595776	0.00393132	0.0475991	0	0.0190582	0.0746127	0.0659937
Aldh7a1	0.276845	0.171227	0.120871	0.335796	0.0148944	0.00524176	0.217596	0.00160057	0.0285873	0.254149	0.0989905
Aldh8a1	0	0	0	0	0	0	0	0	0	0.00466329	0
Aldh9a1	0.162799	0.251133	0.245009	0.193294	0.0148944	0.0491415	0.224396	0.0048017	0.213214	0.111919	0.109989
Aldoa	0.000870581	0.00095126	0	0	0	0	0	0	0	0	0
Aldoa	1.8526	0.841865	0.946279	1.68321	2.28182	2.48001	1.16958	2.57371	1.90106	1.74174	1.47386
Aldoart1	0	0	0	0	0	0.00065522	0	0	0	0	0
Aldob	0.000870581	0	0	0	0	0	0	0	0	0	0
Aldoc	0.467502	0.0133176	0.00217786	0.00423272	0	0.00196566	0.00679988	0.0048017	0.0166759	0.0256481	0.0549947
Alg1	0.0983757	0.0818084	0.0740471	0.100174	0.0119155	0.0176909	0.0475991	0	0.0595569	0.130572	0.0769926
Alg10b	0.0504937	0.0332941	0.0228675	0.0522036	0.0119155	0.0065522	0.0203996	0.00320113	0.0285873	0.0769443	0.0769926
Alg11	0.0496231	0.0618319	0.0392014	0.0902981	0	0.00720742	0.0203996	0.00160057	0.0166759	0.0862709	0.0879916
Alg12	0.0182822	0.0190252	0.0119782	0.0183418	0	0.00196566	0.0135998	0.00160057	0.00714683	0.0139899	0
Alg13	0.0426585	0.0332941	0.0283121	0.0338618	0.00297888	0.0288297	0.00679988	0.00640226	0.0464544	0.0256481	0.0219979
Alg14	0.264657	0.0646857	0.0522686	0.156611	0.00595776	0.0176909	0.0951983	0.00320113	0.0309696	0.200522	0.197981
Alg2	0.0975051	0.0589781	0.0294011	0.0945308	0.00893663	0.00786264	0.0203996	0.00320113	0.0119114	0.107256	0.0439958
Alg3	0.0426585	0.0266353	0.03049	0.0564363	0.00297888	0.0032761	0.0407993	0	0.0273962	0.0559595	0.0219979
Alg5	0.19501	0.295842	0.280943	0.200349	0.023831	0.0452102	0.176797	0.00960339	0.17748	0.21218	0.241977
Alg6	0.110564	0.0580269	0.0413793	0.060669	0	0.0098283	0.0271995	0.00160057	0.0190582	0.0419696	0.0329968
Alg8	0.0121881	0.0504168	0.0424682	0.0239854	0	0.00393132	0.0135998	0	0.0273962	0.0279798	0.0109989
Alg9	0.0443997	0.0494655	0.0446461	0.03104	0	0.011794	0.0339994	0.00320113	0.0321607	0.0419696	0.0549947
Alk	0.00174116	0	0	0	0	0	0	0	0	0	0
Alkal2	0.00174116	0	0.00108893	0.0564363	0	0	0	0	0	0	0
Alkbh1	0.108823	0.196911	0.153539	0.112873	0.00595776	0.0229327	0.0135998	0.00160057	0.237036	0.0769443	0.0659937
Alkbh2	0.0443997	0.0656369	0.0751361	0.0578472	0.00595776	0.00065522	0.00679988	0	0.0285873	0.0839393	0
Alkbh3	0.0513643	0.073247	0.0620689	0.0592581	0.0357465	0.0321058	0.0475991	0.00960339	0.0524101	0.0676177	0.0439958
Alkbh4	0.016541	0.0152202	0.0196007	0.00987636	0.00595776	0.00786264	0	0.00320113	0.0119114	0.00932659	0
Alkbh5	0.285551	0.187398	0.143739	0.314633	0.187669	0.0629011	0.0815985	0.0528187	0.160804	0.277466	0.31897
Alkbh6	0.146258	0.0846621	0.0588021	0.0804218	0.00893663	0.00917308	0.0815985	0.00960339	0.0524101	0.0862709	0.164984
Alkbh7	0.160187	0.0684907	0.0751361	0.132625	0.0148944	0.0157253	0.0815985	0.00960339	0.0571746	0.123577	0.0989905
Alkbh8	0.0905405	0.043758	0.0250454	0.0395054	0.00595776	0.00851786	0.0271995	0.00160057	0.0357341	0.0466329	0.0769926
Alms1	0.0182822	0.0171227	0.0174229	0.0296291	0	0.00851786	0.00679988	0	0.0154848	0.0536279	0
Alox12	0.000870581	0	0	0.00141091	0	0	0.00679988	0	0	0.00932659	0.164984
Alox12e	0	0	0	0	0	0	0	0	0.00238228	0	0
Alox15	0	0	0	0	0.00595776	0.00131044	0	0	0.0309696	0	0
Alox5	0.00348233	0.12081	0.100181	0.00282182	0.420022	0.331541	0.054399	0.42415	0.0655126	0.00699494	0
Alox5ap	0.0800935	2.06423	2.498	0.105818	7.45613	4.6311	2.48876	6.63274	4.25713	0.0419696	0.164984
Alox8	0	0	0.00217786	0	0	0	0	0	0.00476455	0	0
Aloxe3	0.000870581	0.00095126	0.00108893	0.00141091	0	0	0	0	0	0	0
Alpk1	0.0200234	0.0599294	0.0500907	0.03104	0.00595776	0.00589698	0.00679988	0.00640226	0.0250139	0.0209848	0.0219979
Alpk2	0.000870581	0.00095126	0	0.00141091	0	0	0	0	0.00595569	0	0
Alpk3	0	0	0.00108893	0	0	0	0	0	0	0	0
Alpl	0.0426585	0.00095126	0.00108893	0.0112873	0.00595776	0.00065522	0.0271995	0	0.00119114	2.36662	0.120988
Als2	0.0261174	0.0380504	0.0119782	0.0169309	0.00297888	0.00262088	0.00679988	0.00320113	0.00714683	0.00466329	0.0109989
Als2cl	0.000870581	0.0133176	0.0076225	0.00423272	0.00297888	0.00196566	0	0	0.00238228	0.00932659	0.131987
Als2cr12	0	0	0	0	0.00595776	0	0.00679988	0	0.00119114	0	0
Alx1	0	0	0	0.00141091	0	0	0	0	0	0.0303114	0
Alx3	0	0	0	0.00846545	0	0	0	0	0	0.0163215	0
Alx4	0.000870581	0	0	0.0296291	0	0	0	0	0.00119114	0.0979291	0
Alyref	0.321245	0.202618	0.231942	0.301934	0.098303	0.392477	0.319594	0.0496175	0.66942	0.317104	0.175983
Alyref2	0.0548466	0.0703932	0.0490018	0.0409163	0.0208521	0.0104835	0.0135998	0.00160057	0.042881	0.0419696	0.0549947
Amacr	0.0600701	0.0123664	0.0130671	0.0634909	0	0.00131044	0.00679988	0.00320113	0.0095291	0.0839393	0.0659937
Ambp	0	0	0	0	0.0119155	0.00065522	0	0	0.00714683	0	0
Ambra1	0.0531055	0.0428067	0.0283121	0.0395054	0.0506409	0.0163805	0.0203996	0.0272096	0.0214405	0.0536279	0.0219979
Amd1	0.379574	0.0837109	0.0773139	0.265251	0.0148944	0.0321058	0.0679988	0.0176062	0.106011	0.205185	0.263975
Amd2	0.167152	0.091321	0.0675136	0.110051	0.0536198	0.0229327	0.0203996	0.0176062	0.0917176	0.0932659	0.0659937
Amdhd1	0	0.00095126	0.00108893	0	0	0	0	0	0.00119114	0	0
Amdhd2	0.163669	0.167422	0.127405	0.0592581	0.101282	0.0936965	0.135998	0.0464164	0.128643	0.0676177	0.0879916
Amer1	0.0896699	0.0332941	0.0206896	0.0507927	0.00297888	0.00131044	0.00679988	0	0.0190582	0.0559595	0.0879916
Amer2	0.0147999	0.00190252	0.00217786	0	0.175754	0.0255536	0	0.0944334	0.00357341	0.00466329	0
Amer3	0.00261174	0	0	0	0	0	0	0	0	0	0
Amfr	0.234186	0.205472	0.147005	0.235622	0.294909	0.144804	0.169997	0.292904	0.142937	0.263476	0.252976
Amh	0.00174116	0.00095126	0.00217786	0	0	0	0.00679988	0	0	0	0
Amhr2	0.000870581	0	0	0	0	0	0	0	0	0.032643	0
Amigo1	0.0278586	0.0190252	0.0141561	0.060669	0	0.00065522	0.0203996	0.00160057	0.00357341	0.0256481	0.0219979
Amigo2	0.00522349	0.00095126	0.00217786	0.0268073	0	0	0	0	0.00119114	0.00233165	0.0109989
Amigo3	0.00348233	0.00190252	0.00435571	0.00282182	0	0.00131044	0.0271995	0.00320113	0.00119114	0.00466329	0
Ammecr1	0.106211	0.025684	0.0163339	0.0479709	0.0148944	0.0163805	0	0.00800283	0.0357341	0.0606228	0.0219979
Ammecr1l	0.107952	0.069442	0.0533575	0.0705454	0.023831	0.032761	0.0203996	0.0192068	0.0631303	0.0629545	0.0109989
Amn	0	0	0	0.00141091	0	0	0	0.00160057	0	0	0
Amn1	0.152352	0.098931	0.076225	0.119927	0.226395	0.0556937	0	0.0896317	0.0536012	0.100261	0.0989905
Amot	0.037435	0.00285378	0.00326678	0.0451491	0	0	0.0203996	0	0.00595569	0.100261	0.153985
Amotl1	0.199363	0.0104639	0.00871143	0.48112	0.00297888	0.00458654	0.0747987	0	0	0.3684	0.516951
Amotl2	0.186304	0.00856134	0.00544464	0.13968	0.0119155	0.00458654	0	0.00320113	0.00476455	0.216843	0.0659937
Ampd2	0.0417879	0.0152202	0.0130671	0.0437382	0.0297888	0.032761	0.00679988	0.00960339	0.0416898	0.0489646	0.0879916
Ampd3	0.106211	0.0875159	0.0773139	0.03104	0.122134	0.0648668	0.0407993	0.08483	0.060748	0.102592	0.0659937
Amph	0.0870581	0.00190252	0.00108893	0.00141091	0.00595776	0.00065522	0.0135998	0	0.00238228	0.00233165	0.0109989
Amt	0.0174116	0.00190252	0.00108893	0.00987636	0	0	0	0.00160057	0.00119114	0.00932659	0.0329968
Amy1	0.00174116	0.00095126	0	0.0634909	0	0.00065522	0	0	0	0.209848	0
Amz1	0.00348233	0.0304403	0.0326678	0.00141091	0.00595776	0	0.0135998	0	0.0393076	0.00233165	0
Amz2	0.12014	0.0875159	0.09147	0.105818	0.0178733	0.0144148	0.054399	0.00320113	0.0667037	0.160884	0.109989
Anapc1	0.118399	0.0818084	0.0664246	0.104407	0.00893663	0.0412789	0.0611989	0.00640226	0.0678949	0.109587	0.164984
Anapc10	0.137552	0.0998823	0.0936478	0.10864	0.00893663	0.0262088	0.0679988	0.00960339	0.0726594	0.125909	0.164984
Anapc11	0.580678	0.33199	0.267876	0.437382	0.122134	0.152011	0.435192	0.0608215	0.307314	0.56659	0.41796
Anapc13	0.410044	0.292037	0.308167	0.389411	0.110218	0.22212	0.53039	0.11364	0.455015	0.417365	0.230978
Anapc15	0.0365644	0.0770521	0.0598911	0.0338618	0.00595776	0.0779712	0.115598	0.0048017	0.107202	0.0676177	0.0439958
Anapc16	0.698206	0.248279	0.206896	0.461367	0.0774508	0.0976278	0.210796	0.0416147	0.228698	0.431355	0.604942
Anapc2	0.153222	0.123664	0.0947368	0.107229	0.0685142	0.0609355	0.122398	0.0464164	0.0583658	0.0816076	0.131987
Anapc4	0.124493	0.0884672	0.0598911	0.172131	0.023831	0.0471759	0.108798	0.0320113	0.0559835	0.146894	0.164984
Anapc5	0.55369	0.281573	0.259165	0.4656	0.0446832	0.260122	0.237996	0.0672238	0.432383	0.484982	0.571945
Anapc7	0.111434	0.101785	0.076225	0.105818	0.0565987	0.0399684	0.0407993	0.048017	0.102438	0.0699494	0.109989
Ang	0.0356938	0.999774	0.773139	0.107229	0.0119155	0.00393132	0.734387	0.00320113	0.0488367	0.100261	0.0659937
Angel1	0.00435291	0.00380504	0.00326678	0.00705454	0	0	0.00679988	0	0	0	0.0109989
Angel2	0.205457	0.204521	0.133938	0.172131	0.113197	0.0701086	0.0747987	0.0512181	0.144128	0.174873	0.153985
Angpt1	0.00870581	0	0	0.0352727	0	0	0.00679988	0	0.0964822	0.137567	0
Angpt2	0.369997	0.0123664	0.0108893	0.0197527	0.0148944	0.00262088	0.00679988	0.00160057	0.00476455	0.321767	0.0549947
Angpt4	0.000870581	0.00285378	0	0.0183418	0	0	0	0	0	0.114251	0
Angptl1	0.0235057	0	0.00108893	0.234211	0	0	0.0135998	0	0.00595569	0.289124	0
Angptl2	0.106211	0.00665882	0	0.0733672	0	0.00262088	0	0	0.00714683	0.0979291	0.0109989
Angptl3	0.00261174	0.00095126	0.00435571	0	0	0	0	0	0.00119114	0	0
Angptl4	0.245504	0.00856134	0.00217786	0.45008	0	0.00196566	0.00679988	0.00160057	0.0131025	0.489646	0.131987
Angptl6	0.0452702	0.0180739	0.0228675	0.0126982	0	0.00065522	0.0475991	0	0.0095291	0.00932659	0.0219979
Angptl7	0.00261174	0.00285378	0.00653357	2.8458	0	0.00131044	0.0407993	0.00160057	0.00119114	0.0862709	0
Angptl8	0	0	0	0	0	0	0	0	0.00476455	0	0
Ank	0.342139	0.0789546	0.0794918	0.435971	0.00595776	0.00131044	0.0883984	0.00640226	0.0547923	0.177205	0.120988
Ank1	0.0113176	0.00190252	0.00108893	0	0	0.00065522	0.00679988	0	0.00238228	0	0
Ank2	0.288162	0.0494655	0.0294011	0.625032	0.00893663	0.00262088	0.0339994	0.0048017	0.00833797	1.1052	0
Ank3	1.58533	0.0675395	0.015245	0.135447	0.0148944	0.00786264	0.0475991	0.0192068	0.0166759	0.0116582	0.0219979
Ankdd1a	0	0	0	0.00141091	0	0	0	0	0	0	0
Ankdd1b	0.000870581	0	0	0	0	0	0	0	0	0	0.0109989
Ankef1	0.00174116	0	0	0	0	0	0	0	0	0	0
Ankfn1	0.00783523	0	0	0.00282182	0	0	0	0	0	0	0
Ankfy1	0.137552	0.275865	0.176406	0.112873	0.0744719	0.065522	0.108798	0.0528187	0.106011	0.0816076	0.20898
Ankhd1	0.273363	0.289183	0.204719	0.191884	0.175754	0.0910756	0.129198	0.0544192	0.194155	0.172542	0.340967
Ankib1	0.138422	0.102736	0.0511796	0.111462	0.0178733	0.0222775	0.0883984	0.0224079	0.0726594	0.0932659	0.109989
Ankle1	0	0	0	0	0	0.0104835	0	0	0.0142937	0	0
Ankle2	0.123623	0.188349	0.11216	0.132625	0.0565987	0.0307953	0.0815985	0.0192068	0.134599	0.132904	0.131987
Ankmy1	0.000870581	0	0	0.00282182	0.00297888	0.00131044	0	0.00160057	0	0.0116582	0
Ankmy2	0.0905405	0.0466117	0.03049	0.0747781	0	0.00393132	0.00679988	0.00160057	0.0297784	0.0816076	0.0989905
Ankra2	0.152352	0.0970285	0.0598911	0.126982	0.0387254	0.0242431	0.0407993	0.0256091	0.069086	0.118914	0.0769926
Ankrd10	0.147999	0.106541	0.0827585	0.132625	0.00297888	0.0104835	0.0407993	0.00640226	0.123878	0.15622	0.351966
Ankrd11	1.00552	1.26708	0.899455	0.847956	1.50135	0.531384	0.292395	0.608215	1.17804	0.720479	0.890915
Ankrd12	1.3938	0.481338	0.313611	0.69981	0.494494	0.68536	0.129198	0.329717	0.403796	0.937322	1.0669
Ankrd13a	0.0652936	0.176934	0.116515	0.0352727	0.26512	0.228017	0.156397	0.190467	0.210831	0.0676177	0.384963
Ankrd13b	0.0818347	0.00285378	0.0076225	0.0211636	0	0.00131044	0.00679988	0.00640226	0.00714683	0.0116582	0.0109989
Ankrd13c	0.205457	0.123664	0.0653357	0.152378	0.247247	0.155287	0.108798	0.244887	0.0893353	0.125909	0.153985
Ankrd13d	0.0147999	0.0180739	0.0108893	0.00705454	0.0387254	0.0137596	0.0135998	0.0176062	0.00833797	0.00233165	0.0329968
Ankrd16	0.0783523	0.0818084	0.045735	0.0846545	0.0446832	0.0150701	0.0339994	0.00960339	0.0476455	0.0443013	0.0439958
Ankrd17	0.320374	0.273963	0.163339	0.332974	0.217458	0.0943517	0.054399	0.0928328	0.279917	0.363737	0.406961
Ankrd2	0	0	0.00108893	0	0	0	0	0	0	0.00233165	0
Ankrd22	0	0	0.00108893	0.00423272	0.0774508	0.302056	0.00679988	0.174462	0	0.00233165	0
Ankrd23	0.00174116	0	0	0	0	0.00065522	0	0	0.00119114	0	0.0109989
Ankrd24	0.0670348	0.0332941	0.0217786	0.0493818	0.00297888	0.00065522	0.0135998	0.00160057	0.0107202	0.0489646	0.0769926
Ankrd26	0.14974	0.0466117	0.0402903	0.0931199	0	0.00524176	0.0679988	0	0.0369253	0.130572	0.0659937
Ankrd27	0.0426585	0.0466117	0.0294011	0.0691345	0.0178733	0.0157253	0.0135998	0.0144051	0.042881	0.0746127	0.0439958
Ankrd28	0.334303	0.0190252	0.0108893	0.0550254	0.0119155	0.0622459	0.0135998	0.0304107	0.0547923	0.0629545	0.153985
Ankrd29	0.00783523	0.00190252	0	0.00705454	0	0	0	0	0.00119114	0.0769443	0.109989
Ankrd33b	0.0365644	0.0104639	0.0141561	0.0282182	2.95803	0.258812	0	1.27085	0.0893353	0.039638	0.186982
Ankrd34a	0	0.00095126	0	0	0	0	0	0	0	0.00466329	0
Ankrd35	0.000870581	0.00095126	0	0.0183418	0	0	0.00679988	0	0.00238228	0.039638	0
Ankrd37	0.0130587	0.00095126	0.00653357	0.0141091	0.0417043	0.0137596	0	0.0192068	0.0750417	0.0209848	0
Ankrd39	0.0879287	0.0504168	0.03049	0.0987636	0.0119155	0.00917308	0.0135998	0.00160057	0.0226316	0.0816076	0.0549947
Ankrd40	0.309056	0.114151	0.100181	0.176364	0.00297888	0.032761	0.217596	0.0144051	0.0893353	0.149225	0.219979
Ankrd42	0.00522349	0.00380504	0.00108893	0.00564363	0	0	0	0	0.00238228	0.0139899	0.0109989
Ankrd44	0.115787	0.401432	0.291833	0.131214	0.974093	0.187393	0.0611989	0.321714	0.315652	0.0466329	0.109989
Ankrd45	0.00348233	0	0	0	0	0	0	0	0	0	0
Ankrd46	0.14974	0.0608806	0.0381125	0.149556	0.0297888	0.0556937	0.054399	0.0192068	0.0321607	0.121246	0.131987
Ankrd49	0.0809641	0.0932235	0.0827585	0.0705454	0.0268099	0.0262088	0.0135998	0.0192068	0.100056	0.0629545	0.0769926
Ankrd50	0.162799	0.0380504	0.0239564	0.172131	0	0.00589698	0.0271995	0.00160057	0.0119114	0.0886026	0.109989
Ankrd52	0.0383056	0.0332941	0.0206896	0.0211636	0.0148944	0.0098283	0.0203996	0.00320113	0.0250139	0.0256481	0.0219979
Ankrd54	0.0975051	0.0494655	0.0479128	0.0733672	0.0208521	0.0347267	0.054399	0.0176062	0.0667037	0.0769443	0.109989
Ankrd55	0.00174116	0.00095126	0	0.0239854	0	0	0	0	0.00119114	0.00699494	0
Ankrd6	0.00522349	0.00095126	0	0.0126982	0	0.00065522	0	0	0.00119114	0	0
Ankrd61	0	0.00095126	0	0	0	0	0	0	0	0	0
Ankrd66	0	0.00190252	0.00217786	0.00141091	0.0119155	0.00065522	0	0.00320113	0.00833797	0	0
Ankrd9	0.0409173	0.00761008	0.00980035	0.0366836	0.0297888	0.0740399	0.0135998	0.0400141	0.026205	0.0209848	0.0109989
Anks1	0.34475	0.157909	0.0740471	0.0423272	0.172775	0.0373475	0.054399	0.121643	0.0571746	0.0186532	0.142986
Anks1b	0.0461408	0.00190252	0	0.00423272	0.00595776	0.00065522	0	0	0	0.00699494	0
Anks3	0.103599	0.0827596	0.0544464	0.0931199	0.0178733	0.026864	0.0135998	0.0304107	0.034543	0.0606228	0.0879916
Anks4b	0.000870581	0	0	0	0	0	0	0	0	0	0
Anks6	0.0095764	0.0304403	0.0141561	0.0239854	0.00297888	0.00065522	0.0135998	0	0.00119114	0.00932659	0
Ankub1	0.0113176	0	0	0	0	0	0	0	0	0	0
Ankzf1	0.0539761	0.0485143	0.0359346	0.0437382	0.0357465	0.0556937	0.0135998	0.0576204	0.0226316	0.0373063	0.0879916
Anln	0.111434	0.043758	0.0315789	0.0197527	0.00595776	0.0583146	0.0475991	0.0048017	0.0524101	0.0443013	0
Ano1	0	0.00095126	0	0.0945308	0	0	0	0.00160057	0	0.00699494	0
Ano10	0.106211	0.0456605	0.0446461	0.129804	0.0446832	0.16315	0.0203996	0.180864	0.0273962	0.0909342	0.0659937
Ano2	0	0	0	0	0	0	0	0	0	0.00699494	0
Ano3	0.00609407	0.00095126	0	0.00141091	0	0	0	0	0	0	0
Ano4	0.00174116	0	0	0.00564363	0	0	0	0	0	0.0163215	0
Ano6	0.174987	0.182642	0.0980035	0.571418	0.0625564	0.0884547	0.0679988	0.036813	0.077424	0.163215	0.329968
Ano7	0.000870581	0	0	0.00141091	0	0	0	0	0	0	0
Ano8	0.0461408	0.0237815	0.00871143	0.0253963	0	0	0.0203996	0	0.00833797	0.0279798	0
Anp32a	0.615501	0.798107	0.756805	0.613745	1.12602	0.896341	1.01998	0.721855	1.10895	0.540942	2.0568
Anp32b	0.910628	0.594537	0.838475	0.757658	0.157881	1.27768	0.999582	0.0656232	2.3656	0.993281	0.989905
Anp32e	0.592866	0.310111	0.290744	0.261018	0.0327677	0.306643	0.339994	0.00960339	0.557453	0.352079	0.329968
Anpep	0.00348233	0.0104639	0.0108893	0.0832436	0	0.00131044	0.00679988	0	0.00595569	0.0606228	0
Antxr1	0.191528	0.00570756	0	0.107229	0	0.00262088	0.00679988	0.00320113	0.00357341	0.221506	0
Antxr2	0.182822	0.144592	0.12196	0.142502	1.49242	0.442929	0.054399	1.10599	0.107202	0.0769443	0.0329968
Anxa1	0.0531055	0.0494655	0.0566243	0.407752	2.26693	19.5354	0.0951983	10.3092	1.75216	0.881362	0.230978
Anxa11	0.0739994	0.0504168	0.0500907	0.105818	0.625564	0.604113	0.0815985	0.856303	0.210831	0.137567	0.197981
Anxa11os	0	0	0.00326678	0	0.0357465	0.00524176	0	0.0240085	0.0142937	0	0
Anxa2	1.58359	0.0818084	0.105626	0.997512	3.92914	2.07181	0.203996	4.04783	2.6074	2.2104	1.30887
Anxa3	0.0409173	0.519388	0.678402	0.249731	0.119155	1.66885	0.727587	0.795481	0.515763	0.433686	1.18789
Anxa4	0.114917	0.110346	0.169873	0.091709	0.00595776	0.0124492	0.203996	0.00320113	0.120305	0.296119	0.131987
Anxa5	1.94749	1.47255	1.50272	3.17313	0.128092	0.353819	1.92437	0.390538	1.65449	2.13346	1.59485
Anxa6	0.31428	0.0960773	0.0784028	0.235622	0.0506409	0.0163805	0.129198	0.0144051	0.301358	0.177205	0.230978
Anxa7	0.236798	0.214033	0.180762	0.3104	0.0387254	0.276503	0.142797	0.137649	0.316843	0.426691	0.571945
Anxa8	0	0	0	0	0	0	0	0	0	0.0816076	0
Anxa9	0.00348233	0.00665882	0.00326678	0.0141091	0.00297888	0.00065522	0	0	0.00833797	0.00466329	0
Aoah	0.016541	0.612611	0.455172	0.0141091	0.0417043	0.163805	0.339994	0.0880311	0.119114	0.00233165	0.0109989
Aoc1	0	0	0	0.00423272	0	0	0	0	0	0	0
Aoc2	0	0.00095126	0.00108893	0	0	0.00131044	0	0.00160057	0.00119114	0	0.0109989
Aoc3	0	0.00095126	0	0.107229	0	0	0	0	0.00119114	0.102592	0
Aox1	0.00174116	0	0	0.0141091	0	0	0.00679988	0	0	0.0303114	0.0329968
Aox2	0	0	0	0	0	0	0	0	0	0.00466329	0
Aox3	0.00174116	0	0.00217786	0.076189	0	0	0	0.00160057	0.00119114	0.0816076	0
Ap1ar	0.14974	0.109395	0.0675136	0.131214	0.0208521	0.0190014	0.0475991	0.00800283	0.103629	0.0955975	0.109989
Ap1b1	0.0652936	0.405237	0.228675	0.0380945	0.023831	0.0288297	0.299195	0.0208074	0.0833797	0.0652861	0.0439958
Ap1g1	0.163669	0.191203	0.0980035	0.153789	0.163838	0.114664	0.0679988	0.121643	0.133407	0.172542	0.175983
Ap1g2	0.0139293	0.0456605	0.0500907	0.0141091	0.00893663	0.0131044	0.00679988	0.00640226	0.042881	0.00233165	0.0219979
Ap1m1	0.0992463	0.0818084	0.0555353	0.0874763	0.119155	0.138907	0.0679988	0.115241	0.132216	0.0746127	0.109989
Ap1m2	0	0	0	0	0	0.00065522	0	0.00160057	0.00119114	0	0
Ap1s1	0.144517	0.159812	0.140472	0.119927	0.0268099	0.0897652	0.265195	0.0272096	0.169142	0.128241	0.0879916
Ap1s2	0.174116	0.278719	0.322323	0.0790109	0.560029	0.335473	0.333194	0.531388	0.508616	0.0699494	0.340967
Ap1s3	0.00174116	0.00095126	0.00108893	0	0	0.0124492	0.00679988	0.00160057	0.0309696	0	0
Ap2a1	0.141034	0.0627832	0.0566243	0.101585	0.0417043	0.0406236	0.0407993	0.0320113	0.0655126	0.186532	0.131987
Ap2a2	0.256822	0.817132	0.532486	0.208814	0.113197	0.188048	0.598389	0.0608215	0.304931	0.263476	0.307971
Ap2b1	0.245504	0.207375	0.254809	0.210225	0.175754	0.136286	0.156397	0.190467	0.24061	0.244823	0.285973
Ap2m1	0.655548	0.507973	0.446461	0.51216	0.175754	0.28371	0.652788	0.211275	0.43953	0.557263	0.582944
Ap2s1	0.465761	0.631637	0.571687	0.389411	0.259162	0.636874	1.04718	0.36813	0.622965	0.466329	0.395962
Ap3b1	0.198493	0.314867	0.238475	0.220102	0.205543	0.171012	0.265195	0.187266	0.279917	0.205185	0.164984
Ap3b2	0.0182822	0	0	0.00282182	0	0	0	0	0.00119114	0.00466329	0
Ap3d1	0.168893	0.250181	0.184029	0.165076	0.128092	0.0589698	0.0815985	0.0656232	0.132216	0.130572	0.120988
Ap3m1	0.114046	0.073247	0.0588021	0.107229	0.023831	0.0412789	0.054399	0.0496175	0.0667037	0.0955975	0.0549947
Ap3m2	0.0705171	0.0665882	0.0381125	0.0691345	0.00595776	0.00589698	0.0407993	0.00320113	0.0226316	0.0373063	0.120988
Ap3s1	0.145387	0.129371	0.145916	0.193294	0.309803	0.799369	0.237996	0.444957	0.552688	0.261144	0.131987
Ap3s2	0.064423	0.0542218	0.0500907	0.0479709	0.0119155	0.0104835	0.0679988	0.00160057	0.0381164	0.0209848	0.0769926
Ap4b1	0.0322115	0.0228302	0.0108893	0.0395054	0.0119155	0.0144148	0.0135998	0.0128045	0.026205	0.0303114	0.0769926
Ap4e1	0.0383056	0.0361479	0.0185118	0.0268073	0.00297888	0.00851786	0.0271995	0.00640226	0.0142937	0.039638	0.0109989
Ap4m1	0.0931522	0.110346	0.0882032	0.0790109	0.00297888	0.0196566	0.0339994	0.00640226	0.0655126	0.0512962	0.0659937
Ap4s1	0.271621	0.125566	0.136116	0.189062	0.116176	0.0615907	0.101998	0.0592209	0.123878	0.188863	0.197981
Ap5b1	0.00783523	0.0180739	0.0130671	0.00423272	0.00595776	0.0222775	0	0.0192068	0.0095291	0	0
Ap5m1	0.0548466	0.0761008	0.0424682	0.0634909	0.00893663	0.0144148	0.0203996	0.00960339	0.034543	0.0443013	0.0879916
Ap5s1	0.0339527	0.0570756	0.0348457	0.0366836	0.0923452	0.00262088	0.0203996	0.0272096	0.0524101	0.0676177	0.0109989
Ap5z1	0.0278586	0.025684	0.0217786	0.0507927	0.0119155	0.00917308	0.0135998	0.00960339	0.034543	0.0116582	0
Apaf1	0.037435	0.129371	0.090381	0.0423272	0.113197	0.0956621	0.0271995	0.08483	0.128643	0.0582912	0.0879916
Apba1	0.0330821	0.021879	0.0174229	0.03104	0	0	0	0	0.0250139	0.00932659	0.0109989
Apba2	0.0130587	0.00095126	0.00108893	0	0.00297888	0	0	0	0	0.00233165	0
Apba3	0.0792229	0.0313916	0.0228675	0.0663127	0.0119155	0.0131044	0.0407993	0.00640226	0.0273962	0.0676177	0.0549947
Apbb1	0.141034	0.0180739	0.0196007	0.0522036	0.00297888	0	0.0407993	0.00320113	0.00595569	0.0629545	0.131987
Apbb1ip	0.0243763	0.456605	0.384392	0.0352727	1.49242	0.40034	0.244796	0.617818	0.645597	0.0186532	0.0439958
Apbb2	0.0914111	0.0142689	0.0119782	0.318865	0.00297888	0.00196566	0.0203996	0	0.00119114	0.214511	0.912913
Apc	0.447479	0.295842	0.191651	0.187651	0.0923452	0.0570042	0.142797	0.0528187	0.117923	0.144562	0.395962
Apc2	0.0914111	0.00190252	0	0.0296291	0.00297888	0.00196566	0.00679988	0.00160057	0.00238228	0	0.0109989
Apcdd1	0.00174116	0	0	0.00705454	0	0	0	0	0.00238228	0	0.0989905
Apeh	0.0635524	0.0741983	0.0544464	0.0536145	0.0119155	0.0301401	0.0679988	0.00640226	0.0726594	0.0466329	0.0439958
Apela	0	0	0	0	0	0	0	0	0	0.00233165	0
Apex1	0.168022	0.110346	0.106715	0.0733672	0	0.00393132	0.101998	0.00160057	0.156039	0.102592	0.0549947
Apex2	0.0313409	0.0152202	0.0163339	0.0395054	0	0.0065522	0.00679988	0.0048017	0.0238228	0.039638	0.0439958
Aph1a	0.288162	0.27206	0.239564	0.214458	0.0804297	0.0838682	0.237996	0.0752266	0.277535	0.319436	0.296972
Aph1b	0.0931522	0.127469	0.0620689	0.076189	0.0327677	0.10418	0.0475991	0.108838	0.0273962	0.0746127	0.0109989
Aph1c	0.0409173	0.208326	0.153539	0.0649018	0.0774508	0.0786264	0.142797	0.102436	0.11554	0.0233165	0.0219979
Api5	0.157575	0.156958	0.148094	0.193294	0.125113	0.148735	0.115598	0.0896317	0.291829	0.17021	0.340967
Apip	0.189787	0.134128	0.115426	0.126982	0.00595776	0.0550385	0.0951983	0.0160057	0.123878	0.200522	0.153985
Aplf	0.0182822	0.0228302	0.0196007	0.0225745	0	0.00786264	0.0339994	0.00320113	0.0154848	0.032643	0.0219979
Apln	0	0	0.00108893	0	0.00297888	0	0	0	0	0.00466329	0.0109989
Aplnr	0.00174116	0.0047563	0.00326678	0	0	0.00262088	0.00679988	0	0.00238228	0.0116582	0.483954
Aplp1	0.0383056	0.00380504	0.00326678	0.0380945	0	0	0	0	0.00833797	0.00699494	0.0219979
Aplp2	1.87262	0.907502	0.570598	1.5139	0.223416	0.071419	0.489591	0.073626	0.471691	1.83267	5.02652
Apmap	0.132328	0.0865647	0.0686025	0.102996	0.0357465	0.151356	0.0747987	0.0976345	0.0619392	0.109587	0.0659937
Apoa2	0	0	0	0.00282182	0	0.00065522	0	0.00320113	0.00357341	0.00466329	0
Apobec1	0.0800935	0.708689	0.64029	0.04656	0.151923	0.00720742	0.217596	0.0336119	0.270388	0.072281	0.0329968
Apobec3	0.0539761	0.643052	0.464972	0.0846545	0.0208521	0.0491415	0.244796	0.0224079	0.395458	0.0652861	0.362965
Apobr	0.00783523	0.0580269	0.0718693	0.0225745	0.464705	0.340714	0.0339994	0.392139	0.134599	0	0.0109989
Apoc1	0.0600701	0.133176	0.0969146	0.0183418	0.0119155	0.00065522	0.0679988	0	0.0416898	0.0116582	0
Apoc2	0	0	0	0	0	0	0.00679988	0	0.00119114	0	0
Apoc4	0.00261174	0.0114151	0.015245	0.00141091	0	0	0.0271995	0.00160057	0.00238228	0	0
Apod	1.60013	0.58883	2.41633	293.909	0.157881	0.104835	30.0079	0.136048	0.863575	1.91661	0.0989905
Apoe	82.1124	274.635	207.821	28.0686	3.41677	1.22461	217.909	0.867507	7.16589	14.8876	20.579
Apof	0	0	0	0.00705454	0	0	0	0	0.00119114	0.0116582	0
Apoh	0.00348233	0.00095126	0	0.00564363	0	0.00065522	0	0	0	0	0
Apol10a	0	0	0	0	0	0	0	0.00160057	0	0.00233165	0
Apol10b	0	0	0	0	0	0.00065522	0	0	0	0	0.120988
Apol6	0.000870581	0	0	0	0	0	0	0	0	0	0
Apol7b	0	0	0	0	0	0	0	0	0.00119114	0	0
Apol7c	0	0.00190252	0.00108893	0	0	0	0	0	0	0	0
Apol7d	0	0	0	0	0	0	0	0	0.00357341	0	0
Apol7e	0	0	0	0	0	0	0	0	0.0202493	0	0
Apol8	0	0	0	0	0.00595776	0.00065522	0	0.00160057	0.00119114	0.00233165	0
Apol9a	0.000870581	0.00095126	0.00108893	0	0	0	0	0.00160057	0.00119114	0.0209848	0.0109989
Apol9b	0.000870581	0.00095126	0	0	0.00297888	0	0	0	0	0.00699494	0.0329968
Apold1	0.0095764	0.0104639	0.0141561	0.136858	0	0.00262088	0.00679988	0	0.00357341	0.00466329	0.505952
Apom	0	0	0	0	0	0	0	0	0.00119114	0	0
Apoo	0.113176	0.0275865	0.03049	0.0804218	0	0.011794	0.054399	0.00160057	0.0381164	0.079276	0.0769926
Apool	0.0661642	0.0713445	0.076225	0.060669	0.00893663	0.020967	0.0271995	0.0128045	0.077424	0.072281	0.120988
Apopt1	0.247245	0.117005	0.135027	0.172131	0.0119155	0.0438998	0.129198	0.0144051	0.201302	0.193527	0.230978
App	1.91006	2.38861	1.32305	2.78654	0.923452	0.468482	1.27838	0.723456	0.664655	2.39693	3.77264
Appbp2	0.338656	0.144592	0.0980035	0.203171	0.0804297	0.128423	0.0339994	0.152054	0.147701	0.223838	0.142986
Appbp2os	0.00174116	0.00095126	0.00108893	0	0.00595776	0.0032761	0	0.00800283	0	0.00233165	0
Appl1	0.410044	0.200716	0.141561	0.348494	0.0446832	0.140872	0.122398	0.0768272	0.190582	0.296119	0.296972
Appl2	0.145387	0.100834	0.0446461	0.12416	0.0119155	0.0032761	0.0679988	0.0048017	0.0214405	0.0932659	0.0109989
Aprt	0.403079	0.27206	0.383303	0.510749	0.190648	1.22592	0.462392	0.478569	1.54252	0.561927	0.20898
Aptx	0.0722583	0.0361479	0.0479128	0.0663127	0.047662	0.0360371	0.054399	0.0256091	0.0321607	0.0606228	0.0219979
Aqp1	0.010447	0	0.00108893	0	0	0.00393132	0	0	0.0238228	0.153889	1.34187
Aqp11	0.0156705	0.0047563	0.00108893	0.00987636	0	0.00131044	0.0135998	0	0.00595569	0.0139899	0.494953
Aqp12	0	0	0	0	0.00297888	0	0	0	0.00119114	0	0
Aqp2	0.00174116	0	0	0.00282182	0	0	0	0	0	0.032643	0
Aqp3	0.00609407	0	0	0	0	0	0	0	0.00119114	0	0
Aqp4	0.0313409	0	0	0.00141091	0	0	0	0	0	0.00233165	0
Aqp5	0.000870581	0	0	0	0	0	0	0	0	0	0
Aqp9	0.00348233	0.00285378	0.00217786	0.00141091	0.259162	0.00458654	0	0.0592209	0.0309696	0	0
Aqr	0.143646	0.119859	0.0849364	0.110051	0.0208521	0.0321058	0.0747987	0.00640226	0.144128	0.116582	0.131987
Ar	0.000870581	0.00095126	0.00108893	0.289236	0.00297888	0	0.00679988	0	0.0202493	0.165547	0.142986
Araf	0.242892	0.136981	0.120871	0.189062	0.0834086	0.0497967	0.0475991	0.036813	0.125069	0.202853	0.219979
Arap1	0.0914111	0.194057	0.156806	0.0846545	0.163838	0.0629011	0.163197	0.0752266	0.0988644	0.123577	0.0549947
Arap2	0.107082	0.0209277	0.0174229	0.218691	0.00595776	0.0229327	0.00679988	0.0176062	0.077424	0.0373063	0.340967
Arap3	0.00522349	0.122713	0.105626	0.00141091	0.196606	0.118595	0.0679988	0.134448	0.0321607	0	0.373964
Arc	0.0818347	0.00665882	0.00326678	0.0225745	0	0	0.00679988	0	0.00476455	0.0512962	0.0219979
Arcn1	0.258563	0.206423	0.175317	0.51216	0.148944	0.112698	0.0747987	0.105637	0.246566	0.373063	0.20898
Areg	0	0.00095126	0.0577132	0	0	0	0.00679988	0	0.128643	0	0
Arel1	0.0400467	0.0399529	0.0261343	0.0197527	0.0357465	0.026864	0.0203996	0.0288102	0.0381164	0.039638	0.0109989
Arf1	1.02554	1.21286	1.13902	1.56893	1.08431	1.09291	1.36678	0.917124	1.48773	1.31971	1.30887
Arf2	0.127105	0.135079	0.116515	0.146734	0.098303	0.0452102	0.0747987	0.0272096	0.196538	0.186532	0.186982
Arf3	0.188046	0.169324	0.158984	0.119927	0.229374	0.0904204	0.244796	0.126445	0.170333	0.139899	0.164984
Arf4	0.878417	0.786692	0.806896	1.7467	1.34347	0.304677	0.618789	0.552195	1.04582	1.98423	0.802923
Arf4os	0.00261174	0.00095126	0	0.00705454	0.00297888	0	0	0.00160057	0.00119114	0.00233165	0
Arf5	1.12653	1.00358	1.06606	1.42502	1.19453	1.12305	1.19678	1.01316	1.6807	1.35469	1.0889
Arf6	0.125364	0.16647	0.166606	0.132625	0.232352	0.100904	0.135998	0.100836	0.276344	0.17021	0.197981
Arfgap1	0.0783523	0.0741983	0.0631578	0.142502	0.0357465	0.0353819	0.054399	0.0256091	0.0536012	0.116582	0.109989
Arfgap2	0.264657	0.229254	0.196007	0.214458	0.0804297	0.141528	0.115598	0.0816288	0.223934	0.15622	0.252976
Arfgap3	0.0496231	0.0570756	0.0577132	0.156611	0.0178733	0.0183462	0.0271995	0.0128045	0.0381164	0.163215	0.131987
Arfgef1	0.178469	0.217839	0.153539	0.205993	0.330655	0.534004	0.142797	0.299306	0.222743	0.123577	0.384963
Arfgef2	0.0365644	0.0456605	0.0228675	0.0423272	0.0297888	0.0517624	0.0203996	0.0528187	0.0214405	0.111919	0
Arfgef3	0.0156705	0	0.00326678	0.0578472	0	0	0	0	0.00357341	0.0419696	0
Arfip1	0.213292	0.0722958	0.0642468	0.162254	0.0834086	0.0150701	0.0679988	0.0416147	0.0762328	0.160884	0.142986
Arfip2	0.143646	0.0722958	0.0479128	0.125571	0.00595776	0.0183462	0.0271995	0.00960339	0.0464544	0.132904	0.0659937
Arfrp1	0.170634	0.131274	0.153539	0.146734	0.0893663	0.065522	0.142797	0.048017	0.139363	0.125909	0.241977
Arg1	0	0	0	0.00141091	0	0	0	0	0	0	0
Arg2	0.0182822	0.0104639	0.0108893	0.00846545	1.98095	0.245052	0	1.10599	0.106011	0.00233165	0
Arglu1	1.10042	0.623075	0.437749	0.880407	0.271078	0.254881	0.224396	0.14085	0.552688	0.671514	1.0339
Arhgap1	0.0687759	0.098931	0.0729582	0.158022	0.0357465	0.0537281	0.0747987	0.0320113	0.0643214	0.0746127	0.109989
Arhgap10	0.156705	0.0856134	0.0370236	0.234211	0.00297888	0.0288297	0.108798	0.00800283	0.0512189	0.123577	0.20898
Arhgap11a	0.00609407	0.104639	0.0664246	0.00141091	0.0119155	0.0792816	0.0407993	0.00960339	0.0714683	0.00699494	0.0109989
Arhgap12	0.248986	0.32438	0.187296	0.134036	0.0208521	0.00262088	0.115598	0.00320113	0.0476455	0.123577	0.153985
Arhgap15	0.016541	0.435677	0.389836	0.0634909	0.825149	0.285021	0.203996	0.443357	0.472882	0.032643	0.0219979
Arhgap17	0.192399	0.624027	0.407259	0.129804	0.163838	0.0550385	0.115598	0.0800283	0.306122	0.181868	0.329968
Arhgap18	0.0470114	0.557438	0.448638	0.0493818	0.214479	0.0196566	0.299195	0.0928328	0.234654	0.079276	0.241977
Arhgap19	0.338656	0.223546	0.119782	0.00705454	0.00893663	0.100249	0.135998	0.0336119	0.0536012	0.0116582	0.0219979
Arhgap20	0.0174116	0	0.00108893	0.0564363	0	0	0.0135998	0	0.00119114	0.118914	0.0329968
Arhgap21	0.0687759	0.0504168	0.0413793	0.145324	0.00297888	0.0183462	0.0135998	0.00320113	0.026205	0.149225	0.0769926
Arhgap22	0.0147999	0.184544	0.161161	0.0211636	0.00893663	0	0.0339994	0.00160057	0.0273962	0.00233165	0
Arhgap23	0.0452702	0.0142689	0.00653357	0.04656	0.0506409	0.0393132	0.00679988	0.0432153	0.034543	0.0769443	0.0329968
Arhgap24	0.307315	0.0095126	0.0141561	0.352727	0.140007	0.0124492	0.0203996	0.0784277	0.0273962	0.0256481	0.0219979
Arhgap25	0.0113176	0.242571	0.251542	0.00564363	0.363423	0.0615907	0.169997	0.200071	0.0786151	0.00466329	0.0659937
Arhgap26	0.0687759	0.0285378	0.0206896	0.0860654	0.140007	0.0216223	0.0271995	0.0448158	0.14651	0.0256481	0.120988
Arhgap27	0.00609407	0.0304403	0.045735	0.00141091	0.0148944	0.0222775	0.00679988	0.011204	0.0416898	0.00699494	0.219979
Arhgap27os1	0.000870581	0.00380504	0	0	0	0.00131044	0.0135998	0	0	0	0.0549947
Arhgap27os2	0.00435291	0.0342454	0.0294011	0.00141091	0	0.00065522	0	0	0.0214405	0.00233165	0
Arhgap27os3	0	0.00190252	0.00108893	0	0.00297888	0.00065522	0	0	0.0107202	0	0
Arhgap28	0.016541	0	0.00217786	0.03104	0	0.00065522	0	0.00160057	0.00357341	0.0419696	0.0219979
Arhgap29	0.153222	0.021879	0.00980035	0.71533	0.00595776	0.00524176	0.0339994	0	0.0095291	0.279798	1.0449
Arhgap30	0.0182822	0.649711	0.455172	0.0112873	0.625564	0.40165	0.231196	0.553796	0.444294	0.00932659	0.0219979
Arhgap31	0.450091	0.388114	0.245009	0.314633	0.554071	0.0760055	0.0339994	0.188867	0.152466	0.338089	1.93582
Arhgap32	0.233316	0.0114151	0.00871143	0.364014	0.0119155	0.00262088	0.0135998	0	0.0154848	0.111919	0.0439958
Arhgap33	0.00609407	0.00285378	0.00217786	0.00987636	0	0.00196566	0	0	0.00119114	0.00466329	0
Arhgap35	0.18021	0.0294891	0.0108893	0.18624	0	0.00196566	0.0203996	0.00160057	0.0214405	0.114251	0.0989905
Arhgap36	0	0.00095126	0	0	0	0	0	0	0	0.00233165	0
Arhgap39	0.417879	0.101785	0.0729582	0.0296291	0.0268099	0.00851786	0.0203996	0.011204	0.042881	0.0209848	0.0329968
Arhgap4	0.010447	0.15125	0.113249	0.00423272	0.217458	0.183462	0.0339994	0.190467	0.106011	0.00233165	0
Arhgap42	0.127105	0.00380504	0.00435571	0.253963	0	0.00262088	0	0	0.00357341	0.0349747	0.109989
Arhgap44	0.00609407	0	0	0.00846545	0	0	0	0	0	0.0373063	0.0109989
Arhgap45	0.0235057	0.927478	0.706714	0.0395054	0.974093	0.365613	0.197196	0.585807	0.695625	0.00466329	0.0439958
Arhgap5	0.842723	0.33199	0.191651	0.660305	0.0834086	0.00851786	0.129198	0.0128045	0.077424	0.519957	0.83592
Arhgap6	0.00435291	0.0228302	0.0381125	0.238443	0.00595776	0.00065522	0.00679988	0	0.0309696	0.0489646	0
Arhgap8	0	0	0	0.00423272	0	0	0	0	0	0.00699494	0.0109989
Arhgap9	0.00870581	0.202618	0.180762	0.0112873	0.390233	0.290918	0.135998	0.336119	0.302549	0.00466329	0.0329968
Arhgdia	0.912369	1.17195	1.17931	0.737905	0.589818	0.342025	1.27838	0.275297	1.00889	0.879031	0.989905
Arhgdib	0.0757406	1.72178	1.99818	0.347083	4.16447	13.3232	2.36636	8.80631	4.7312	0.484982	0.373964
Arhgdig	0.047882	0	0.00108893	0.03104	0	0.00065522	0	0	0	0.00233165	0
Arhgef1	0.20981	0.302501	0.247187	0.18624	0.405127	0.370855	0.101998	0.433753	0.362106	0.21218	0.450957
Arhgef10	0.484914	0.0209277	0.0174229	0.0634909	0	0.00131044	0.00679988	0.00320113	0.0119114	0.0536279	0.120988
Arhgef10l	0.13407	0.106541	0.0860253	0.0352727	0.00893663	0	0.0339994	0	0.128643	0.0349747	0
Arhgef11	0.0887993	0.0922722	0.0348457	0.0775999	0.0268099	0.0222775	0.0271995	0.0288102	0.0214405	0.0443013	0.0439958
Arhgef12	0.56849	0.238766	0.153539	0.584116	0.023831	0.0137596	0.163197	0.00800283	0.0440721	0.42436	0.923912
Arhgef15	0.00435291	0	0	0.00141091	0	0	0	0	0	0.00233165	0.362965
Arhgef16	0.107952	0.00190252	0	0.00846545	0	0	0	0	0.00119114	0	0
Arhgef17	0.146258	0.00856134	0.00108893	0.196116	0.00595776	0.00196566	0	0	0.00238228	0.118914	0.0109989
Arhgef18	0.0574584	0.0351966	0.0119782	0.06208	0.101282	0.0438998	0.00679988	0.0704249	0.0512189	0.0489646	0.0329968
Arhgef19	0.0600701	0.00095126	0.00108893	0.00423272	0.00297888	0.00065522	0	0	0	0.0233165	0
Arhgef2	0.0600701	0.287281	0.205807	0.126982	0.187669	0.106146	0.135998	0.0832294	0.172715	0.0955975	0.296972
Arhgef25	0.121881	0.0095126	0.00653357	0.368247	0.00297888	0.00131044	0.0203996	0	0.00357341	0.300782	0.0329968
Arhgef26	0.327339	0.0190252	0.00108893	0.00705454	0.00595776	0.00524176	0	0.00160057	0.00357341	0.00932659	0
Arhgef28	0.248986	0.0095126	0.00108893	0.03104	0.0119155	0.00065522	0.00679988	0	0.00357341	0.0676177	0.0439958
Arhgef3	0.0557172	0.231156	0.127405	0.0169309	0.232352	0.112698	0.101998	0.136048	0.069086	0.0139899	0.31897
Arhgef33	0	0.00190252	0	0.00705454	0	0	0	0	0.00119114	0.00932659	0
Arhgef37	0.00783523	0	0	0	0	0	0	0	0.00714683	0	0
Arhgef39	0	0.00190252	0.00108893	0.00282182	0	0.0137596	0	0	0.0131025	0.00233165	0
Arhgef4	0.0121881	0.00380504	0.00544464	0.00282182	0	0.011794	0	0.011204	0.00833797	0	0.0109989
Arhgef40	0.401338	0.0199765	0.0217786	0.352727	0.0297888	0.00786264	0.0203996	0.00800283	0.0226316	0.202853	0.0439958
Arhgef5	0.00522349	0.0361479	0.0174229	0.0536145	0	0	0.0475991	0.00160057	0.0119114	0.0606228	0.274974
Arhgef6	0.114917	0.393822	0.338657	0.112873	0.101282	0.240466	0.190397	0.136048	0.253712	0.0536279	0.0329968
Arhgef7	0.124493	0.0551731	0.0555353	0.110051	0.0178733	0.0150701	0.0203996	0.0272096	0.0536012	0.0652861	0.175983
Arhgef9	0.305574	0.0047563	0.00326678	0.0479709	0.00297888	0.00131044	0.0271995	0	0.00238228	0.0466329	0.0879916
Arid1a	0.35868	0.351015	0.273321	0.238443	0.113197	0.113353	0.142797	0.0608215	0.245374	0.22617	0.241977
Arid1b	0.147128	0.107492	0.0947368	0.121338	0.10724	0.0438998	0.0679988	0.0512181	0.095291	0.116582	0.230978
Arid2	0.147128	0.095126	0.0620689	0.143913	0.0536198	0.0891099	0.0475991	0.0496175	0.0678949	0.130572	0.164984
Arid3a	0.0261174	0.195008	0.137205	0.0423272	0.324698	0.264054	0.00679988	0.356926	0.179862	0.0139899	0
Arid3b	0.0200234	0.0770521	0.0577132	0.0141091	0.047662	0.0543833	0.00679988	0.0752266	0.0226316	0.0186532	0.0109989
Arid4a	0.298609	0.633539	0.50853	0.21728	0.369381	0.23719	0.210796	0.219277	0.507425	0.394048	0.549947
Arid4b	0.546725	0.315818	0.225408	0.445847	0.509388	0.231948	0.122398	0.294504	0.401413	0.5526	0.494953
Arid5a	0.141905	0.121761	0.12196	0.126982	0.235331	0.0301401	0.00679988	0.0656232	0.222743	0.104924	0.120988
Arid5b	0.581548	0.366235	0.215608	0.474065	0.277036	0.204429	0.0679988	0.108838	0.284682	0.363737	1.0779
Arih1	0.250727	0.186447	0.14265	0.261018	0.423001	0.163805	0.0679988	0.267294	0.270388	0.22617	0.263975
Arih2	0.0835758	0.0837109	0.0816696	0.0592581	0.494494	0.14939	0.0339994	0.193668	0.159612	0.0862709	0.0659937
Arl1	0.820088	0.453751	0.334301	1.35588	0.0953241	0.0884547	0.503191	0.0432153	0.401413	1.00494	0.604942
Arl10	0.0557172	0.239718	0.166606	0.0324509	0	0.00393132	0.0203996	0.00320113	0.0440721	0.0209848	0.0329968
Arl11	0.00696465	0.294891	0.357168	0.00423272	0.232352	0.186083	0.156397	0.304107	0.131025	0.00699494	0.0109989
Arl13b	0.160187	0.0960773	0.09147	0.2328	0.0714931	0.0321058	0.0135998	0.0784277	0.103629	0.195858	0.230978
Arl14	0	0	0	0	0.00297888	0	0	0	0	0	0
Arl14ep	0.102729	0.0618319	0.0435571	0.111462	0	0.0176909	0.0475991	0	0.0297784	0.0932659	0.120988
Arl15	0.0496231	0.025684	0.0163339	0.0663127	0.0208521	0.00917308	0.00679988	0.00800283	0.0178671	0.0303114	0.41796
Arl16	0.0774818	0.0447092	0.045735	0.0691345	0.023831	0.0163805	0.0611989	0.00800283	0.0404987	0.0676177	0.0109989
Arl2	0.298609	0.0979798	0.0653357	0.135447	0.00893663	0.0150701	0.115598	0.00640226	0.0631303	0.237828	0.164984
Arl2bp	0.357809	0.0342454	0.0468239	0.244087	0.2115	0.362992	0.0747987	0.560198	0.127452	0.256481	1.0229
Arl3	0.726065	0.144592	0.117604	0.629265	0.160859	0.0740399	0.203996	0.0976345	0.136981	0.673846	0.384963
Arl4a	0.222869	0.108444	0.0990925	0.609512	0.0387254	0.0235879	0.0815985	0.0176062	0.1882	0.629545	2.0568
Arl4aos	0	0	0	0.00141091	0	0	0	0	0.00119114	0.00233165	0
Arl4c	0.0496231	0.948406	0.793829	0.00987636	0.786424	0.0137596	0.203996	0.107238	0.606289	0.0186532	0.0769926
Arl4d	0.00609407	0.0199765	0.00980035	0.0634909	0	0.00131044	0	0	0.0357341	0.0443013	0.153985
Arl5a	0.278586	0.127469	0.0827585	0.126982	0.023831	0.026864	0.129198	0.0160057	0.121496	0.121246	0.175983
Arl5b	0.0992463	0.0399529	0.0555353	0.104407	0.34555	0.0635564	0.00679988	0.158456	0.147701	0.0839393	0.0549947
Arl5c	0.0147999	0.095126	0.199274	0.0296291	0	0.00065522	0.0271995	0.0048017	0.217978	0.0139899	0.0109989
Arl6	0.107952	0.0142689	0.0196007	0.126982	0	0.00065522	0.0135998	0	0.0095291	0.116582	0.0549947
Arl6ip1	1.95794	2.07375	1.57023	0.829614	0.899621	1.24557	1.31918	0.672238	1.39363	1.09587	1.82583
Arl6ip4	0.251598	0.148397	0.151361	0.180596	0.0208521	0.0858338	0.203996	0.0272096	0.215596	0.172542	0.296972
Arl6ip5	0.603313	0.448043	0.43666	0.514981	0.137028	0.143493	0.435192	0.11364	0.665846	0.666851	1.41886
Arl6ip6	0.132328	0.1132	0.0838475	0.0987636	0.0357465	0.129734	0.0135998	0.0400141	0.169142	0.0955975	0.164984
Arl8a	0.773076	0.37004	0.326678	0.227156	0.110218	0.0904204	0.197196	0.0864305	0.142937	0.219175	0.219979
Arl8b	0.298609	0.242571	0.197096	0.204582	0.0804297	0.0589698	0.183597	0.0496175	0.173906	0.230833	0.20898
Arl9	0	0.00095126	0.00108893	0	0	0	0	0	0	0.00233165	0
Armc1	0.361291	0.121761	0.0969146	0.258196	0.0327677	0.0530728	0.135998	0.011204	0.142937	0.221506	0.351966
Armc10	0.0731288	0.0399529	0.0468239	0.0592581	0	0.00917308	0.0611989	0.00640226	0.0547923	0.032643	0.0439958
Armc12	0	0	0	0	0.00595776	0.00065522	0	0.00160057	0	0	0
Armc2	0.037435	0.00856134	0.0130671	0.0380945	0.00297888	0	0.0135998	0	0.00238228	0.00932659	0.0109989
Armc3	0.000870581	0.0095126	0.00871143	0	0.0804297	0.0491415	0.00679988	0.0688243	0.0416898	0	0
Armc4	0.000870581	0	0	0	0	0	0	0	0	0	0
Armc5	0.047882	0.0580269	0.0479128	0.0395054	0	0.0111387	0.0339994	0	0.0369253	0.0862709	0.0769926
Armc6	0.0461408	0.0199765	0.0130671	0.0282182	0.00595776	0.00589698	0	0.0048017	0.00833797	0.0256481	0.0219979
Armc7	0.0200234	0.0589781	0.0598911	0.0112873	0.137028	0.0334162	0.0203996	0.0944334	0.0238228	0.00466329	0.0109989
Armc8	0.110564	0.0875159	0.06098	0.0874763	0.0387254	0.0819025	0.0679988	0.0496175	0.0536012	0.0676177	0.0659937
Armc9	0.0339527	0.0237815	0.0130671	0.0239854	0	0.00065522	0.054399	0	0.0119114	0.0279798	0.0109989
Armcx1	0.12014	0.00665882	0.00326678	0.0945308	0	0.00196566	0.00679988	0.00320113	0.0166759	0.0746127	0.109989
Armcx2	0.0731288	0.0133176	0.0108893	0.131214	0.00297888	0	0.0203996	0	0.00833797	0.135235	0.0439958
Armcx3	0.382185	0.13603	0.114337	0.410574	0.0357465	0.0176909	0.108798	0.0208074	0.0929088	0.303114	0.142986
Armcx4	0.00870581	0.00190252	0	0.03104	0	0	0	0.00320113	0.00238228	0.0116582	0.0219979
Armcx5	0.0818347	0.0428067	0.0424682	0.101585	0.0834086	0.0242431	0.00679988	0.0272096	0.0452632	0.100261	0.0659937
Armcx6	0.0400467	0.0114151	0.0283121	0.0719563	0	0.00065522	0.00679988	0	0.00595569	0.0489646	0.0329968
Armh1	0.00174116	0	0	0.0141091	0.00297888	0	0	0	0	0.00699494	0
Armt1	0.0539761	0.0370991	0.0392014	0.0550254	0.0148944	0.0222775	0.0339994	0.0128045	0.0416898	0.0209848	0.0109989
Arnt	0.121011	0.109395	0.0773139	0.125571	0.110218	0.0353819	0.0339994	0.0400141	0.10482	0.107256	0.0549947
Arnt2	0.191528	0.00665882	0.00108893	0.0437382	0.00297888	0.00131044	0.00679988	0	0.00119114	0.0582912	0.0219979
Arntl	0.110564	0.0827596	0.0294011	0.0888872	0.00297888	0.00131044	0.0135998	0.00160057	0.0202493	0.0909342	0.120988
Arntl2	0.000870581	0.00095126	0.00108893	0.0296291	0.00297888	0	0	0	0	0.00466329	0
Arpc1a	2.48203	0.480386	0.441016	0.568596	0.363423	0.333507	0.707187	0.321714	0.471691	0.657524	0.758927
Arpc1b	6.9899	3.05069	3.51506	1.98092	6.71737	5.33808	4.50152	6.41827	6.17843	1.83501	2.1118
Arpc2	0.986369	3.16104	3.30272	0.989047	5.42156	4.29366	3.62433	4.93614	4.29882	1.18681	1.70484
Arpc3	1.18747	2.51323	2.74083	0.919912	9.27027	5.30204	3.64473	7.50665	4.14992	0.930327	2.44177
Arpc4	0.256822	0.84567	0.81234	0.303345	0.79536	0.944827	0.985982	0.918725	0.898118	0.324099	0.450957
Arpc5	1.22665	1.31274	1.21851	1.07229	3.72955	2.65561	1.33958	4.15507	1.89748	0.568922	0.912913
Arpc5l	0.40395	0.200716	0.194918	0.364014	0.113197	0.129734	0.292395	0.0704249	0.370444	0.422028	0.428959
Arpin	0.047882	0.0095126	0.0119782	0.0296291	0	0	0.0135998	0	0	0.0512962	0.0549947
Arpp19	0.605054	0.527949	0.524863	0.395054	0.485557	0.546454	0.707187	0.318513	0.590804	0.606228	0.769926
Arpp21	0.00870581	0	0.00217786	0	0	0	0	0	0.00119114	0.00233165	0
Arrb1	0.07487	0.157909	0.132849	0.0987636	0.160859	0.0707638	0.142797	0.116841	0.0809974	0.0466329	0.142986
Arrb2	0.0835758	0.848524	0.665335	0.0437382	0.390233	0.648668	0.441992	0.504178	0.200111	0.0349747	0.0769926
Arrdc1	0.0200234	0.131274	0.115426	0.00846545	0.0685142	0.0740399	0.0271995	0.0512181	0.117923	0.0163215	0.109989
Arrdc2	0.0513643	0.0665882	0.0500907	0.0522036	0.00595776	0.00196566	0.0271995	0.00160057	0.0190582	0.0233165	0.0439958
Arrdc3	0.118399	0.208326	0.116515	0.131214	0.723867	0.0321058	0.0407993	0.182464	0.166759	0.0932659	0.0329968
Arrdc4	0.0356938	0.147445	0.11216	0.0268073	0.747698	0.0583146	0.0611989	0.244887	0.138172	0.0606228	0.120988
Arsa	0.0417879	0.0675395	0.0435571	0.0507927	0.0208521	0.00720742	0.0203996	0	0.0273962	0.109587	0.0659937
Arsb	0.0731288	0.0741983	0.0773139	0.0874763	0.0208521	0.0589698	0.0679988	0.011204	0.139363	0.125909	0.0439958
Arsg	0.00435291	0.00380504	0.00326678	0.0112873	0.0744719	0.0124492	0	0.0272096	0.00238228	0.0139899	0
Arsi	0.00174116	0	0.00217786	0.00282182	0	0	0	0	0.00476455	0.0443013	0
Arsj	0	0	0	0	0	0	0	0	0	0.00466329	0
Arsk	0.154093	0.130323	0.0707803	0.122749	0.00893663	0.0124492	0.054399	0.00640226	0.0309696	0.125909	0.0329968
Art1	0.000870581	0	0	0	0	0	0	0	0	0	0
Art2b	0	0	0.00217786	0	0	0	0	0	0.00357341	0	0
[truncated: 17,421 more rows]
